# Supplementary material for: Passive Microwave Radiometry for the Diagnosis of Coronavirus Disease 2019 Lung Complications in Kyrgyzstan
Source: Diagnostics (Basel). 2021 Feb 7;11(2):259. doi: 10.3390/diagnostics11020259 (PMC7914607; doi:10.3390/diagnostics11020259)
Supplement: Supplementary file 1 [file diagnostics-11-00259-s001.zip]

Archive with 1 entries (1 files):
- diagnostics-1030333-supplementary.csv
