# Supplementary material for: Passive Microwave Radiometry for the Diagnosis of Coronavirus Disease 2019 Lung Complications in Kyrgyzstan
Source: Diagnostics (Basel). 2021 Feb 7;11(2):259. doi: 10.3390/diagnostics11020259 (PMC7914607; doi:10.3390/diagnostics11020259)
Supplement: Supplementary file 1 [file diagnostics-11-00259-s001.zip › diagnostics-1030333-supplementary.csv]

Examination ID;Weight;Height;Ambient temperature;Age;Original File;Sp O2;Blood Pressure;Heart Rate;Dmg;ESR/CRP;Gender;PCR;Pneumonia;Clothes;L1 int;R1 int;L2 int;R2 int;L3 int;R3 int;L4 int;R4 int;L5 int;R5 int;L6 int;R6 int;L7 int;R7 int;L8 int;R8 int;L9 int;R9 int;L10 int;R10 int;L11 int;R11 int;L12 int;R12 int;L13 int;R13 int;L14 int;R14 int;T1 int;T2 int;L1 sk;R1 sk;L2 sk;R2 sk;L3 sk;R3 sk;L4 …
00001DO00001A0;65;163;0;35;original90-with-clothes;92%;120/80;90;0	25; +/+;F;0;1;1;33;33;33	9;34;33	9;34;34	5;34	6;33	7;33	7;34	3;34	5;33	4;33	2;33	9;34;33	4;33	6;32	7;32	5;33	5;33	7;33	2;33	4;35	2;35	1;0;33	7;34;33	9;31	3;31	2;32	8;32	7;32	8;32	6;33;32	9;32	3;32	1;32	4;32	4;33	4;33	4;32	6;32	4;32	2;32	1;31	7;31	7;30	8;30	7;30	4;30	2;31	9;31	7;31
00001DO00002A0;27;158;27;55;original90-with-clothes;93%;110/60;80;0	4; -/-;F;0;1;1;34	1;34	3;37	8;37	8;35;35	1;35	2;35	3;34	8;35;34	9;34	9;34	8;34	7;34	6;34	5;34	5;34	6;33	6;33	6;34	3;34	3;33	5;33	5;34	6;34	6;33	9;33	9;34;33	9;33	2;33	2;33	9;33	9;34	4;34	3;32	5;32	4;33	9;33	8;34	1;34;33	8;33	8;33	7;33	6;33	2;33	2;33;33;33	3;33	3;32	7;32	7;33
00001DO00003A0;1;1;27;55;original90-with-clothes;95%;120/75;80;0	4; +/+;F;0;1;1;34	3;34	7;35;34	3;34	2;35;35	4;34	2;34	6;35	4;34	3;34	5;34	3;34	2;34	8;34	4;34	1;34	7;33	7;34;33	8;33	8;33	4;33	3;34	1;34	2;33	2;33	3;34	4;34	4;33;33	5;33;33	1;32	5;33;32	1;32	6;32	7;32	2;33	9;32	8;32;34;32	7;32;33	4;32	8;33	2;33	5;33	5;33;32	2;32	4;33	9;33	6;33	2;32	8;33
00001DO00004A0;89;182;25;60;original90-with-clothes;97%;120/80;80;0	5; +/+;M;0;1;1;33;33	1;33	8;33	9;32	9;32	9;32	8;32	9;32	9;32	8;37	4;37	4;32	4;32	4;32	8;32	9;32	7;32	8;32	4;32	4;32	8;32	9;32	7;32	7;32;32	1;32	1;32	2;32	6;32	5;31	2;31	2;31	4;31	4;31	3;31	3;30	9;30	9;31	4;31	3;31	7;31	6;31	7;31	6;30	3;30	3;31	1;31	1;30	9;30	8;30
00001DO00005A0;74;176;28;45;original90-with-clothes;96%;110/70;85;0	45; -/-;M;0;1;1;33	8;32	9;33	1;33	8;34	4;33	2;32	8;34	5;35	4;33;33	6;35	4;32	8;33	7;33	3;32	9;33	3;33	4;33;33	2;32	8;32	4;32	8;32	3;33	2;33	1;33	2;33	4;34;34	1;32	8;32	3;32	4;32	8;32	4;32	4;32	3;32	5;32	3;32	4;32	9;32	3;32	1;33;32	1;32	2;31	8;32	2;32	3;31	8;31	5;31	5;31
00001DO00006A0;60;165;28;60;original90-with-clothes;95%;120/80;90;0	55; +/+;F;0;1;1;36	8;36	8;36	8;37;36	4;36	4;37	3;37	3;36	9;36	9;36	4;36	3;36	7;36	9;37	1;36	9;36	5;36	5;36	4;36	3;36	7;36	7;37;37	1;36	1;36	1;36	1;36	3;37	4;37	4;34	9;34	9;35	3;35	1;34	6;34	6;34	8;34	8;33	5;33	5;34	7;34	5;34	7;34	6;34	9;34	8;35	9;35	8;35	4;35	3;35
00001DO00007A0;77;156;28;60;original90-with-clothes;92%;120/75;90;0	35; -/-;F;0;1;1;35	4;34	5;34	5;35	3;36	2;34	6;35	5;36	1;37	3;35	5;35;37	2;35	3;34	9;34	5;35	2;34;34	5;34	6;33	9;34	2;33	8;33	6;33	5;34	6;34	1;33	5;33	8;34	4;34	5;32;33	1;32	7;31	9;34	6;32	9;34	6;34	7;32	9;34	7;33	1;32	9;32	7;33	2;32	5;32	9;32	3;32	7;33	3;32	3;32	9;32
00001DO00008A0;100;170;28;50;original90-with-clothes;96%;110/60;75;0	45; -/-;M;0;1;1;32	2;34	6;33	1;32	3;32	6;32	9;33	2;32	6;31	8;31	8;31	8;31	9;33	3;33	5;32;32	1;34;34	1;33	7;33	8;33	4;33	5;33;33	5;33	4;33;33	4;33	5;34	3;34	3;30	4;31	6;29	9;30	5;30	8;29	9;31	3;30	9;30	6;30	5;30	7;30	6;31	2;31	2;30	5;30	4;32;31	9;32	6;32	6;32	1;32	1;31	6;32
00001DO00009A0;59;160;28;55;original90-with-clothes;93%;120/80;100;0	6; -/-;F;0;1;1;36	2;36;36	3;36	2;36	1;36	3;36;36	2;36	3;36;35	9;36	3;36	3;35	9;35	5;36	2;36	3;35	5;36	2;36	1;35	4;35	9;35	7;35	8;36	5;36	8;35	9;36	1;36	1;36	3;34	3;34	7;35	4;34	4;33	4;35	6;32	7;33	4;33	4;32	8;33	8;33	7;33	8;33	9;32	6;34;33	4;32	7;34	5;33	6;33	5;33	4;33
00001DO00010A0;92;185;28;70;original90-with-clothes;94%;110/60;100;0	45; +/+;M;0;1;1;33	4;33	5;34;34	1;33	8;34	2;33	5;33	7;33	9;33	5;33	9;33	9;33	7;33	9;33	6;33	6;33	5;33	5;33	7;33	4;34;33	6;33	1;33	9;33	3;33	1;33	1;33	4;34	5;34	4;32	2;32	1;32	5;32	5;32	4;32	1;32	2;32	5;32	6;32	3;32	8;32	7;32	3;32	8;32	4;32	4;32	4;32	4;32	3;32	4;32
00001DO00011A0;40;156;28;25;original90-with-clothes;95%;120/80;80;0	55; -/-;F;1;0;1;34	7;34	8;34	8;34	8;34	3;34	3;34	4;34	4;34	6;34	5;34	3;34	3;33	4;33	3;34	6;34	6;34	3;34	3;34	9;34	8;34	5;34	9;34	5;34	5;35	4;35	4;33	7;35	9;33	7;34	4;31	8;31	7;33	2;33;32	5;32	3;32	2;31	9;31	7;31	4;31	5;31	3;31	6;31	4;32	2;32	1;32	5;32	4;31	4;31
00001DO00012A0;87;173;28;40;original90-with-clothes;96%;120/75;85;0	3; +/+;F;1;0;1;35;34	5;35	8;35;33	9;35	8;34;33	9;34	6;34;35	1;34	6;33	7;35;35	1;33	9;34	2;35	1;34	1;34	8;34	3;33	9;34	6;34	3;34	4;34	1;34;34	1;34	2;34	2;34	1;33;31	8;34	1;31	2;31	8;33	5;31	2;33	9;33	5;33	1;33	9;31	9;33	1;32	6;32;33	5;32	7;33	4;33	4;33	4;32	5;33	8;33	7;33	3;33	6;33
00001DO00013A0;72;173;28;45;original90-with-clothes;95%;120/80;90;0	3; +/+;M;1;0;1;33	8;33	7;33	6;33	7;33	6;33	5;33	3;33	5;33	8;33	3;33	1;33;33	9;33	9;33	2;33	2;34;34;33	4;33	3;33	5;33	8;33	6;33	2;33	1;33	9;33	7;33	5;33	2;33	1;33	1;32;33;33	2;32	4;33	1;32	7;32	5;32	4;32	8;31	9;31	8;32	8;32	7;32	7;32	6;32	1;31	9;32;32	1;32;32	2;32	2;31	9;32	2;32
00001DO00014A0;50;150;28;75;original90-with-clothes;92%;110/70;100;0	4; -/-;F;0;1;1;36	6;35	7;35	5;36	7;35	3;35	5;35	2;35	4;35	3;35	4;35	4;35	4;35	5;35	4;35	6;35	5;34	9;35	6;35	3;35	1;35;34	9;35	2;35	1;34	8;35;34	4;34	8;35	7;35	6;33	1;33	9;34	6;33	2;34	1;34	7;33	4;34	1;34	2;33	5;34	4;34	3;34	3;34	5;34	2;34	3;33	8;34	4;34	3;33	9;34;33
00001DO00015A0;75;174;28;55;original90-with-clothes;93%;120/80;100;0	35; -/-;M;0;1;1;32;32	4;32	4;31	9;31	4;32	2;30	3;31	3;32	2;30	3;32	4;32	1;31	6;32	4;31	2;31	4;33	2;31	2;33;33;31	9;33	1;32	6;31	8;31	7;32	5;31	5;31	8;33	5;33	5;31;31	2;30	8;31;30	6;30	9;30	3;30	6;30	8;30	3;31	4;30	8;30	6;31	5;30	5;30	6;31	3;30	5;31	6;31	6;30	9;31	6;31	5;30
00001DO00016A0;55;155;28;50;original90-with-clothes;94%;110/60;80;0	5; +/+;F;0;1;1;33	8;33	3;34	3;33	9;33	7;34	3;33	6;33	8;34	6;33	6;34	2;34	5;33	9;34	2;33	5;34	1;33	7;33	5;33	5;33	7;33	9;33	6;33	6;33	8;33	9;33	4;33	3;33	9;33	7;33	5;32	8;31	8;32	8;32	9;31	7;32	9;31	9;31	9;32;32;33	6;32	1;32	7;33	6;33	1;32	8;32	5;33;32	8;32	5;32	7;32
00001DO00017A0;50;163;28;30;original90-with-clothes;95%;120/80;90;0; -/-;F;1;0;1;34	2;34;34	5;34	6;35;35;33	2;33	2;34	3;34	3;34	8;34	9;35;34	9;35	1;34	9;35	1;35	2;34	5;34	4;35;35;35	1;35	2;34	5;34	6;34	4;34	4;34;34	2;32	1;32	1;32;32;34;33	9;32	2;32	3;32	5;32	4;33	7;33	5;34	2;34	2;33;32	9;33	9;33	9;33	3;33	1;34;33	9;33	1;33	1;32	2;32	2;33	2;33;32	4;32	7
00001DO00018A0;63;170;28;60;original90-with-clothes;96%;110/70;100;0	3; +/+;F;0;1;1;35	9;36	3;36	5;35	9;35	6;36	4;35	4;35	6;36	3;35	3;35	3;36	3;35	8;35	3;35	5;35	8;36	4;35	5;36	3;36	4;36	4;36	3;35	5;35	7;36	1;36	3;35	5;35	7;36	9;36	8;31	6;32	1;31	4;31	7;31	5;31	5;31	5;31	5;32	6;31	6;32	4;32	7;31	4;32	5;32;31	6;31	9;32	1;33	3;32
00001DO00019A0;56;163;28;45;original90-with-clothes;96%;120/80;90;0; -/-;F;1;0;1;34	5;34	6;33	9;34;33	9;33	8;33	5;33	6;33	7;33	7;33	6;33	6;33	9;33	9;33	8;33	8;33	6;33	7;33	7;33	5;33	1;33;32	6;32	7;32	6;32	5;33;33	1;34	4;34	1;31	4;32	7;32	4;32	3;31;31;31	6;31	4;32	6;32	5;32	7;32	6;31	2;31;32	5;32	4;32	3;32	2;32;33	3;32	1;32	1;32	3;32	3;32	1;32	1;31
00001DO00020A0;63;163;28;40;original90-with-clothes;93%;110/60;85;0	6; +/+;F;0;1;1;36	6;33	7;33	8;36	5;33	5;34;34	1;34	2;33	7;33	7;33	8;34;32	9;33	8;33	2;33	1;33	5;33	5;33	3;33	5;33	1;33	1;33	3;33	1;33	7;33	3;33	5;33	6;33	5;33	4;33	5;32	1;33	1;33	5;31	5;33	3;33	1;32	9;32	8;32	7;32	7;32	7;32	5;32	7;32	9;33;32	4;32	3;32	6;32	8;32	1;32
00001DO00021A0;75;175;28;80;original90-with-clothes;80%;120/80;75;0	45; -/-;M;0;1;1;36	5;36	5;36	9;37;36	3;36	3;37	1;37	1;35	9;36;38	4;38	2;37	2;36	2;36	2;37	1;36	1;36	3;36	3;36	1;35	9;36	3;35	9;36;35	7;36;36;35	7;37	6;37	5;34	6;34	5;33	8;33	7;33	9;33	7;35;34	9;34	7;34	6;33	1;33;33	6;34	7;34	2;33	7;35;34	3;34	7;35;34	1;34	8;34	1;34	3;33	9;34	2;33	8;34
00001DO00022A0;50;150;28;65;original90-with-clothes;96%;110/70;80;0	4; -/-;F;0;0;1;33	9;34	1;34	5;33	9;34	2;34	6;34	3;34	1;34	1;34	2;33	5;34	1;34	2;33	6;34;34	2;34	2;34;35	1;34	2;35;35;34	9;34	8;34	2;34	1;34	7;34	1;37	2;37;32	8;33	1;32	8;32	8;32	6;33	1;32	4;32	7;33	1;32	5;33	3;33	2;32	8;33	3;33	3;32	9;33	3;33	3;33	3;33	4;33	8;33	4;33	2;33
00001DO00023A0;64;180;28;30;original90-with-clothes;96%;120/80;80;0	4; -/-;F;0;0;1;35	9;35	9;37	4;37	6;35	7;35	7;44;43	9;35	5;35	5;35	5;44	4;35	8;35	6;35	9;35	9;36	2;35	8;35	7;36	2;35	1;35	5;35;35	3;35;35	2;35;35;35	1;36	2;35;34	9;32	7;32	5;33	8;33	4;32	1;32	1;34	3;34	3;34	5;32	6;33	6;34	6;33	7;33	7;32	9;33	7;34	3;33;34	1;34	5;33	4;34	2;32	6;33
00001DO00024A0;90;165;28;55;original90-with-clothes;95%;110/70;70;0	4; +/+;F;0;0;1;33	2;30	8;33	1;33	2;33	8;33	3;33	1;33	7;33	7;33	1;32	2;33	7;32	1;32	4;32	3;32	1;31	7;32	3;31	8;31	6;30	9;31	7;30	4;30	6;31	4;30	9;31	4;31	4;31	6;31	6;32	1;29	5;32	7;32	1;32	2;32	7;32	3;32	2;32	6;32	4;32	4;32	6;31;32	4;31;31;30	3;31;30	3;30	3;29	8;29	7;29
00001DO00025A0;64;167;28;25;original90-with-clothes;96%;120/80;72;0	4; -/-;F;0;0;1;34	6;33	6;34	4;34	5;34	6;34	3;34	6;34	4;34	3;34	6;34	8;34	3;33	8;34	7;34	6;33	9;34	6;34	7;34	7;34	7;33	4;34	4;34	5;34	9;34	9;34	6;34	1;33	4;33	9;33	9;33;32	4;31	4;33	1;32	2;31	6;33	1;32	4;31	9;33	3;32	9;32;32	7;33;33	2;32	8;33	2;33	1;33	5;33	5;32	4;32
00001DO00026A0;98;182;28;45;original90-with-clothes;95%;120/75;75;0	4; -/-;M;0;0;1;34	1;34	4;34;34;34	5;34	6;34;34	1;34	1;34	1;33	6;33	5;34	8;34	9;34	2;34	3;34	6;34	8;33	9;34	4;33	6;33	3;34;33	7;34	4;34	3;33	7;34	4;34	2;34	2;32	8;32	2;32	6;32	6;32	9;32	9;32	9;32	8;32	9;32	8;32	9;32	9;33;33;32	7;32	6;33	4;33	3;32	8;32	9;32	2;32	2;33	2;32	2;32
00001DO00027A0;50;158;28;20;original90-with-clothes;96%;120/80;85;0	4; +/+;F;0;0;1;34	8;34	9;35	2;35	2;35	1;35	1;35	6;35	5;34	8;35;35	5;35	6;34	6;34	6;35;36	8;34	8;34	9;34	5;34	5;34	2;34	2;34	3;34	3;34	2;34	1;34	2;34	2;35;35	2;32	4;32	4;33;32	5;33	8;33	8;32	3;32	2;33	1;32	8;32	2;32	2;33	4;33	3;32	8;31	7;33	3;33	1;33	9;33	8;33	8;33	7;34;34;33
00001DO00028A0;59;165;28;45;original90-with-clothes;96%;110/70;75;0	4; -/-;F;0;0;1;34	4;34	5;33	9;34	4;34	4;33	8;33	7;34	4;34	7;33	7;34	1;34	6;34	2;33	9;33	9;34;34	1;34;34	3;34;33	9;33	2;33	8;34	3;34	3;34;34	5;34	4;34	6;34	5;33	7;32	6;33;33	8;32	8;33;33	4;32	9;32	4;33	4;32	9;32	5;32	4;33	1;33	1;32	7;32	6;33	1;33	6;32	7;32	8;32	9;32	2;33;32	9;33
00001DO00029A0;75;172;28;55;original90-with-clothes;96%;120/80;75;0	4; +/+;M;1;1;1;32	8;32	9;33	2;32	7;32	6;33	2;32	9;32	6;32	5;32	8;32	2;32	3;32	3;32	4;33;32	2;32	8;32	8;33	2;32	8;31	9;32	9;31	8;31	9;34;34;33;34;33	1;33	1;32	9;31	2;33	9;32	9;31	6;34;31	1;31	6;32	4;31	1;32	9;32	4;31	8;33	1;32	1;31	9;31	8;32	2;32	6;31	8;30	7;30	6;31	2;30	6;32
00001DO00030A0;58;160;28;60;original90-with-clothes;98%;110/60;80;0	4; -/-;F;0;0;1;34	1;33	4;33	8;34	3;33	6;33	9;32	9;33	7;33	3;32	9;34	2;33	4;33;34	2;33	1;33;32	3;33	1;33	8;32	5;33;33	8;33	6;33;33	7;33	5;32	8;33	6;33	9;33	9;33;32	4;33;33;32	8;33	1;32	7;32	9;32	6;32	9;32	9;32	7;32	5;33	1;32	7;32	5;31	7;32	7;33	3;31	8;32	8;33	4;32	2;32	8;32;32	2;32;32
00001DO00031A0;90;160;28;80;original90-with-clothes;96%;120/80;75;0	35; +/+;F;1;1;1;34	6;33	5;34	1;34	5;33	4;34	2;33	7;33	4;33	4;34	1;34	5;33	4;32	9;34	5;33	7;33;33	8;33	6;33	5;34;33	8;33	7;33	7;33	8;34	2;34;33	8;33	7;33	9;33	9;33	1;31	7;32	4;33	4;31	8;32	5;31	7;31	8;32	6;31	8;32	3;32	7;32	6;32	3;31	6;32	6;32	2;31	8;32	2;32	4;31	9;32
00001DO00032A0;70;180;28;25;original90-with-clothes;95%;110/70;80;0	4; -/-;M;0;0;1;34	5;34	1;33	7;34	3;34	5;33	7;34	5;34	5;33	8;34	2;33	9;33	8;34;33	9;34	5;34;34	8;34	2;34	5;34	6;34	1;34	5;34;34	2;34	5;34	7;34	5;34	4;34	3;34	4;33	3;33;33;33	4;33	1;33	1;33	2;33	3;33	4;33	4;33	3;33	4;32	9;33	5;32	7;33	1;33	4;32	8;33	8;33	5;33	4;33	8;33	2;33
00001DO00033A0;71;170;28;65;original90-with-clothes;95%;120/80;80;0	4; -/-;M;1;1;1;34	2;34	7;33	4;34	2;37	9;33	3;33	3;38;36	1;33	3;33	6;36	3;33	5;33	6;33	6;33	5;34	3;33	6;34	7;34	4;34	1;34	6;34	6;34	4;34	5;34	5;33	8;34	6;35	2;35	3;32	5;33	4;32;32	5;32	5;32	1;32	6;32	6;32	3;32	7;32	2;32	3;31	9;32	3;32	6;31	9;32	3;32	7;33	2;32	7;33
00001DO00034A0;1;1;25;60;original90-with-clothes;94%;120/80;76;0	45; +/+;M;1;1;1;34	4;34	8;33	9;34	2;34	4;34	1;34	5;34;33	2;33	6;34	1;34	1;34	1;34	2;33	6;33	6;33	8;33	6;33	8;33	7;33	7;33	7;33	7;33	6;33	8;33	7;33	7;33	8;33	6;33	5;31	3;32;32	5;32	6;32	2;31	9;31	4;32	4;32	1;32	3;32;32	1;32;31	7;31	6;31	8;32	1;31	9;31	8;31	9;31	7;31	5;31
00001DO00035A0;70;162;27;50;original90-with-clothes;91%;120/80;100;0	45; -/-;F;1;1;1;0;33	5;0;0;34	3;34	4;34	3;34	3;34;34;33	7;33	7;33	6;33	7;34	4;34	4;33	9;33	9;34	2;34	2;34	2;34	1;33;33;33	6;33	6;33	2;33	2;33	2;33	2;0;32	6;0;0;33;32	8;32	6;32	6;32;31	9;32	2;32	3;32	4;32	3;32	9;32	9;32	9;32	8;32	6;32	5;33	1;33	1;32	1;32	1;32	7;32	7;32	1;32;32	2;32	3
00001DO00036A0;82;168;25;60;original90-with-clothes;92%;110/70;70;0	5; +/+;M;1;1;1;33	5;33	5;32	6;32	5;33	2;33	1;31	9;31	9;31	9;32;32	8;32	9;32	2;32	1;31	8;31	5;32	4;32	4;32	9;32	9;33	5;33	8;33;33;33	1;33	3;32;31	9;33	5;33	5;31	7;31	8;30;29	9;30	7;30	5;30	5;30	5;30	5;30	5;31	1;31;31	1;31	1;30	5;30	3;30	7;30	7;31	7;31	6;31	9;31	9;31	6;31	6;31
00001DO00037A0;65;159;27;60;original90-with-clothes;93%;110/70;66;0	6; -/-;F;1;1;1;35	3;33	6;33	8;35	3;33;33	6;32	7;33;34	2;32	8;31	9;34	1;33	9;31	9;32	1;33	8;32	3;32	3;32	7;32	3;31	8;32	5;32;31	7;32;32;31	7;33	1;33	9;33	9;30	3;32	3;29	9;30	3;31;30	1;29	9;31	2;30	7;30;30	2;30	7;31	8;30	3;31	2;31	8;31	3;31	3;31	3;31	3;30	7;31	4;30	6;30	6;31;31	1;30
00001DO00038A0;100;177;27;20;original90-with-clothes;91%;120/60;70;0	25; +/+;M;1;1;1;31	4;31	6;32	2;32	2;33;33	1;31	6;31	7;32	1;32	1;32	2;32	1;33	8;33	8;32	3;32	2;32	3;32	5;32;32;32	4;32	5;31	5;31	5;31	7;31	8;31	8;31	7;32	6;32	4;29	8;29	8;30	7;30	5;30	4;30	2;31	3;31	3;30	8;30	8;31	3;31	2;32;31	8;30	9;30	7;30	3;30;30	8;30	6;30	6;30	7;29	7;29
00001DO00039A0;70;170;27;50;original90-with-clothes;92%;100/60;80;0	35; -/-;F;1;1;1;34	4;34	3;34	1;34	4;34	1;33	9;34	2;34	2;34	6;34	3;33	4;34	5;34	7;33	4;33	8;35;34	3;33	7;34	4;34	4;34	6;34	4;34	4;33	4;33	4;34;33	5;33	6;33	9;34	1;33	2;32	8;32	7;33	3;31	1;32	8;31	5;31	2;32	8;31	6;31	9;33;31	7;32;32	5;32	2;32	2;32	6;32	4;32	3;32	9;32	6;32
00001DO00040A0;60;157;27;65;original90-with-clothes;84%;120/80;90;0	5; +/+;F;1;1;1;34	4;34	3;34	3;34	4;33	9;34;33	7;33	7;33	5;33	5;33	3;33	4;33	1;33	1;33	4;33	6;33	1;33	1;33	4;33	2;33	7;33	7;33	3;33	3;32	5;32	5;32	9;32	8;34	2;34	3;32	9;32	9;32	1;32;32	3;32	2;32	5;32	3;32	8;32	8;32	5;32	4;32	6;32	6;32	4;32	4;32	2;32	2;31	6;31	2;32
00001DO00041A0;85;185;27;35;original90-with-clothes;95%;110/70;100;0	6; +/+;M;1;1;1;33	1;33	1;32	4;32	8;32	8;32	5;32	3;32	7;32	3;32	3;32	2;32	3;32	1;32	2;32	6;32	1;32	4;32	6;33	1;32	6;32	3;33	1;33	1;32	5;32	7;33	3;33	2;33	4;33	2;33	5;32	2;32	2;31;31	5;31	3;31	1;31	1;31	5;30	6;31	2;31	4;30	7;31	2;31	5;32	3;31	2;31	6;32	4;31	9;31
00001DO00042A0;75;170;27;65;original90-with-clothes;96%;120/80;95;0	5; +/+;M;1;1;1;34	6;34	4;33	2;33	3;33	4;33	4;31	6;31	5;34;34;33	8;33	8;33	8;33	8;32	7;32	6;32	4;32	5;32	2;32	2;32;32;31	7;31	8;31;31	1;32	2;32	2;32	6;32	6;32	5;32	2;30	7;30	5;31	5;31	3;29	5;29	4;31	5;31	3;31	1;31	1;32	5;32	5;31	6;31	6;30	4;30	2;30	5;30	4;29	4;29	4;30	2;30
00001DO00043A0;65;161;27;40;original90-with-clothes;97%;110/70;100;0	5; +/+;F;1;1;1;34	6;34	7;35;34	6;35	1;35	2;34	7;34	7;34	7;34	6;33	7;33	7;34	5;34	2;34	8;35;33	9;33	9;33	9;33	8;33	9;33	9;33	6;33	8;34;33	6;34	1;34;34	1;34	5;32	1;33	4;30	7;32	4;32	1;31	9;31	1;31;32	3;32	2;33	3;33	2;32	4;32	2;32	4;32	3;32;31	9;32	9;32	8;32	5;31	8;31	4;32	6;33
00001DO00044A0;90;175;27;40;original90-with-clothes;92%;120/70;80;0	4; -/-;M;1;1;1;34	1;34	1;33	5;33	4;32	1;32	2;32	6;32	3;32	4;32	4;31	8;32	6;32	4;31	8;31	9;32	6;33	3;32;33	6;33	4;33	1;33	6;33	4;33	4;32	6;33	4;32	4;32	4;34;34	3;33	5;33	2;32	6;32	4;31	9;31	9;31	1;31;31	6;31	5;31	7;31	9;30	9;31	7;30	3;31	1;32	1;30	4;32	9;32	2;32	7;32
00001DO00045A0;60;154;27;55;original90-with-clothes;96%;120/90;100;0	4; -/-;F;1;1;1;33;33	8;33	6;33	1;33	7;33	6;33	6;33	7;33	3;33	3;33	6;33	6;33	9;33	9;32	9;32	8;33	8;33	8;33	5;33	6;33	4;33	1;32	8;32	2;33	6;33	5;33	4;32	8;33	8;33	6;31	8;31	9;30	7;31	8;31	5;30	8;31;31	7;31	5;31	4;31	1;30	9;31	9;31	7;30	9;30	9;31	5;31	3;32	1;32	1;31
00001DO00046A0;70;167;27;40;original90-with-clothes;97%;110/85;100;0	45; -/-;F;1;1;1;34	7;33	7;34	4;34	7;33	9;34	5;34;34	1;33	8;33	9;33	1;33	8;34	9;33	1;33	7;34	7;33	2;33	7;33	6;33	2;33	4;33	7;32	9;33;33	9;33	5;33	8;33	5;33	4;33	4;32	7;31	7;32	2;32	9;31;32	4;31	1;31	1;31	3;31	2;30	9;31	3;31	3;31;32	4;31	3;31	3;32	5;32	5;31	4;31	6;31	3;31
00001DO00047A0;80;165;27;55;original90-with-clothes;96%;115/95;85;0	4; -/-;F;1;1;1;33	6;33	6;34	1;34	2;34	1;34;33	8;34;33	2;33	1;33	4;33	4;34;34;35	5;35	5;32	5;32	5;32	2;32	3;32	3;32	4;31	7;31	6;31	1;32	1;33;32	1;35	6;33	7;29	9;30	1;30	7;30	5;30	7;30	6;31	6;31	3;30	1;30	1;30	6;30	5;30	8;30	8;30	6;30	4;30	7;30	6;30	6;30	4;30	6;30	7;30	4;30
00001DO00048A0;85;167;27;35;original90-with-clothes;92%;120/90;90;0; +/+;M;0;0;1;33	4;33	3;34	1;34;34	2;34	2;33	3;33	1;33	6;33	6;33	2;33	3;33	6;33	6;32	9;32	9;33	3;33	3;33	8;33	6;33	9;33	8;33	6;33	6;34	1;34	1;33;32	9;33	9;34;32	5;32	5;33	1;32	7;33	3;33	2;32	1;32;32	7;32	6;32	7;32	5;33	2;33	1;32	1;32	1;32	6;32	5;32	3;32;32	8;32	6;32	6;32	6;32
00001DO00049A0;50;155;27;70;original90-with-clothes;91%;120/80;80;0	3; +/+;F;1;1;1;34	1;34;36	3;36	4;34	1;33	9;38	6;38	7;34	2;34	1;35	2;35	2;33	8;33	7;35;35	1;33	5;33	5;34	1;36	8;34	2;34;34	2;34	4;33	7;34	2;33	6;33	7;34	4;34	4;33	3;33	3;32	2;32	2;32	6;32	6;34	5;34	3;32	4;32	4;33	3;33	3;32	2;32	2;32	1;32;31	7;31	6;33	1;31	8;33	3;33	1;32
00001DO00050A0;50;155;27;75;original90-with-clothes;90%;120/80;90;0	35; +/+;F;1;1;1;34	3;33	3;34	3;34	4;34	3;34	2;34;34	3;35	7;34	1;33	7;35	4;37;33	7;33	1;36	8;34	9;33	2;33	6;35	2;33	1;33	6;34	5;33	8;33	3;34	1;33	4;33	7;33	6;33	6;31	9;31	3;32;32;31	4;32	1;31	7;31	5;31	2;31	9;31	3;31	3;31	6;31	4;31	8;31	8;29	9;31	8;31	3;30	1;31	5;31	5;31
00001DO00052A0;65;164;0;65;original90-with-clothes;97%;130/70;90;0	5; +/+;F;1;1;1;34	2;34	3;33	3;33	3;33	6;33	8;33	2;33	3;31	5;31	6;34;34;33	3;33	5;36	6;33	3;34	9;36	4;34	5;34	5;33	6;34;34	9;34	7;34	6;34	2;34	1;33	4;34	3;34	3;31	4;31	2;30	9;30	7;30	3;30	2;29	9;29	9;29	9;29	8;30;30;30	3;30	6;31;30	4;32	9;31	2;32	1;32	2;30	7;31;33	2;33;32;31	9;31	3;31
00001DO00053A0;85;167;0;55;original90-with-clothes;96%;120/60;80;0	4; -/-;F;1;1;1;33	7;32	8;34	5;34	4;33	4;33	3;33	4;33	3;33	7;33	9;34	1;34;33	4;33	3;33	5;33	5;34	4;34	5;33	8;34;33	1;33	5;34	1;32	9;33	5;34;33	2;34;33	3;33	3;32	1;31;34	1;34	1;32	3;32	2;32	6;32	5;31	7;31	6;33	4;33	3;32	5;32	4;32	4;32	4;33;32	8;32	9;33;32	3;32	8;33	1;32	2;32	6;33;32
00001DO00055A0;71;156;0;70;original90-with-clothes;92%;120/90;80;0	4; +/+;F;1;1;1;34	7;35;33	5;34	6;35	6;33	5;33	1;35	6;34	6;33	1;32	8;34	4;35	4;32	9;32	8;32	8;32	8;32	9;33;33	3;33	3;33	1;33	1;33;33	2;33	3;33	4;33	3;34	5;34	5;30	5;30	3;31	3;30	5;30	2;31	5;30	4;30	3;30	8;30	6;31	2;30	9;30	6;31	4;30	2;30	2;30	5;30	4;30	8;30	9;31	1;30
00001DO00057A0;74;166;0;55;original90-with-clothes;89%;115/75;90;0	5; -/-;F;1;1;1;33	7;33	7;34	7;34	9;35	9;36;33	9;33	7;35	1;35;34	5;34	3;33	2;34	4;32	8;33	1;33	2;32	7;33;33	2;34;33;32	8;33	8;32	7;32	9;33	6;32	8;33	5;33	8;32	4;32	4;33	2;32	8;31	8;31	7;32	6;32	5;32	5;32	4;32	8;32	5;31	7;32	9;31	7;31	9;32	5;31	7;32	4;32	6;32	7;32	4;32	2;32
00001DO00058A0;56;159;0;40;original90-with-clothes;90%;120/80;100;0	5; +/+;F;1;1;1;34	5;34	6;34;34	6;34	7;34;34	6;34	7;33	5;33	4;33	9;33	9;33	3;33	3;34	4;34	7;33	7;33	7;33	4;33	2;33	6;33	6;34	2;34	8;33	9;34	3;33	5;34	1;33	9;34	1;31	7;31	6;32;31	8;32	5;32	1;31	7;31	6;31	2;31	1;32	9;32	8;33	1;33	1;32	3;32	3;32	8;32	7;32	5;32	4;32	4;33;31
00001DO00059A0;51;163;0;30;original90-with-clothes;92%;125/90;85;0	3; +/+;F;1;1;1;35	3;35	4;35	5;35	4;34	4;34	4;34	8;34	6;34	1;34	1;35	1;35	1;35	3;35	5;35	1;34	8;35	1;35;34	5;34	3;35	1;35	1;33	9;33	9;34	3;34	4;35	7;35	6;35	6;35	6;33	8;33	6;33	3;33	2;33;32	9;31	4;31	3;31	5;31	3;32	1;31	9;32	1;31	9;32	8;32	5;32	6;32	5;32	9;32	6;32
00001DO00060A0;82;187;0;55;original90-with-clothes;90%;130/80;80;0; -/-;M;0;0;1;32	7;32	8;33;33;33	7;33	7;32	7;32	6;32	7;32	5;33	1;33	1;33	5;33	3;32	7;32	8;33	5;33	5;32	7;32	8;33	3;33	4;32	3;32	4;33	3;33	4;33;33	2;33	1;33	3;30	6;30	5;31	9;31	9;31	6;31	5;31	5;31	3;31	8;31	7;31	8;31	6;32	6;32	6;32	1;32;32	7;32	6;31;30	9;31	6;31	6;30	7;30	6;31
00001DO00061A0;80;164;27;70;original90-with-clothes;91%;120/70;75;0	45; +/+;F;1;1;1;35	1;35	1;36	4;36	2;33	8;33	9;36	8;36	9;34	7;34	6;37	3;37	4;33	9;34;34	6;34	4;34	1;34	1;33	9;34	9;34	6;33	9;34;34	4;34	6;33	9;33	8;34	5;35	2;35;32	3;32	3;32	6;32	5;31	9;31	8;33;32	9;31	8;31	7;32	1;32;31	7;31	6;32	2;31	7;31	9;31	7;32	9;32;31	7;33;32	5;31	8;31	6;32
00001DO00062A0;57;155;27;45;original90-with-clothes;93%;120/80;70;0	3; -/-;F;1;1;1;33	9;34	6;33	5;34	2;33	8;33	4;33	3;33	7;33	8;33	3;33	7;33	7;33	8;33	7;33	9;33	6;34	1;33	7;33	8;34	1;33	8;33	9;33	6;33	5;33	8;34;34	1;33	9;35	1;35	1;31	4;31	8;33	1;31	6;31	7;33	4;31	8;31	8;33;31	9;31	4;33;31;31	5;31	4;31	4;30	9;31	4;32;30	9;31	9;31	9;31	1;31
00001DO00063A0;85;168;27;50;original90-with-clothes;92%;120/75;85;0	4; +/+;M;1;1;1;35	5;35	8;35	3;35	5;35	8;35	2;35	6;35	7;35	4;35	5;35	8;35	4;35	1;35	7;35	3;35	1;37	5;35	3;36;37	5;37;36	1;36	3;36	3;36	1;36	1;36	5;36	3;35	8;35	8;30	9;32	3;31	2;31	1;31	4;31	2;31	7;31	6;32	3;32;33	6;32	5;32	2;33	7;33	8;32	4;32	6;34;33	2;32	6;33	8;33	3;33
00001DO00064A0;110;175;27;40;original90-with-clothes;93%;115/75;80;0	6; +/+;M;1;1;1;32	6;32	8;31	9;32;30	6;30	6;31	3;33	1;33	6;31	3;31	5;33	4;32;31	5;31	3;32;31	6;31	3;32	2;31	7;32	3;32	1;32	2;32	3;32	2;32	2;32;32	1;33	2;33	1;29	9;29	8;29	5;29	5;29	7;29	6;29	3;29	1;30	6;29	4;30	5;30	8;29	9;30	5;29	6;30;30;29	7;30	3;30;30	6;30	3;30	3;30	6;29	9;30
00001DO00065A0;130;172;27;60;original90-with-clothes;94%;120/80;70;0	6; -/-;F;1;1;1;37	8;33	7;37	1;37	6;36	6;37	1;36	2;36	6;36;36	1;35	4;36;34	9;35	5;34	9;34	9;36	3;34	8;35	4;36	2;35;35	4;34	8;35;34	8;34	7;34	2;34	8;34	1;34	2;33;32	5;36	1;33	1;34	7;36	2;33	7;34	7;33	7;33	7;33	8;33	7;34	3;33	8;33	5;34	3;33	4;33	5;33	9;33	5;32	8;33	9;33	5;32
00001DO00066A0;72;160;27;50;original90-with-clothes;95%;140/90;80;0	4; +/+;F;1;1;1;35	3;34	3;35	1;35	2;34	2;35;34	8;34	3;35	1;34	7;34	5;35;33	7;34	4;34	4;33	8;33	5;34	2;33	8;33	6;33	8;34	2;32	7;33	1;34	1;33	5;33;33	1;33	7;33	9;32	6;32	5;32;32	9;33	4;32	2;31	7;33	6;32	6;31	7;31	5;32	9;32	8;31	6;32	8;32	9;32	2;32	9;33	3;33	2;32	8;32	6;31
00001DO00067A0;95;170;27;50;original90-with-clothes;95%;130/60;77;0	35; -/-;M;1;1;1;32	1;32;32	6;32	6;32	5;32	5;31	5;31	7;31	2;31	2;33	2;33	2;33	6;33	8;30	5;30	7;31;31;32	5;32	5;32	3;32	3;31	7;31	7;31	4;31	9;32	1;31	8;32	8;32	8;30	3;30	1;30	9;30	8;30	1;30	2;29	7;29	6;29;29;29	9;29	8;30	9;30	8;29	7;29	7;29	5;29	4;30	2;30	1;30	4;30	4;30	3;30
00001DO00068A0;70;170;27;50;original90-with-clothes;94%;125/75;75;0	25; +/+;M;1;1;1;32	7;32	7;33	6;33	5;33	9;33	8;32	7;32	6;33	6;33	5;34	1;34	2;33	1;32	8;33	5;33	6;33	2;33	2;33	1;33	2;33	4;33	6;33	2;33	2;32	8;33;32	4;32	7;33	9;33	8;31	5;31	4;32	5;32	4;32	9;32	8;31	3;31	3;32	7;32	7;31	8;31	7;31	5;31	3;32;31	8;32	3;32	2;32	1;32	1;32
00001DO00074A0;68;171;28;35;original90-with-clothes;92%;110/70;80;0	2; -|-;M;1;1;1;34	1;34	1;35	2;35	2;35	1;35	2;34	1;34;34;34	2;35	1;34	4;34	2;35;34	8;34;33	8;33	9;33	8;33	8;33	6;33	6;33	6;33	6;33	8;33	9;32	7;33	8;34	6;34	4;33	7;33	8;34	8;34	7;33	8;33	7;33	4;33	3;33;32	9;33	1;33	4;33	4;33	2;33;33	4;32	7;32	7;33	6;33	5;33	7;33	4;33	5;33	6;33;32
00001DO00075A0;94;191;30;30;original90-with-clothes;95%;140/90;86;0; -|-;M;0;0;1;32	8;33;34	7;34	7;34	4;34	6;34	3;34	3;33	9;33	9;34	4;34	1;34	6;34	4;33	8;34	6;34	1;33	8;33	8;34;32	9;33	6;33	1;32	9;32	7;33	1;32	3;32	7;34	5;34	4;31	4;31	4;33	8;33	5;33	3;33	2;34;33	9;33	9;33	8;31	7;32	1;32	1;31	9;32	8;32	2;32	7;33;32	7;32	7;32	2;32	7;32	1;32
00001DO00076A0;86;178;28;30;original90-with-clothes;96%;120/80;85;0; +|+;M;0;1;1;33	6;33	4;33	8;33	8;33	9;33	8;33	8;33	8;33	8;33	8;34	3;33	9;33	5;34	3;34	3;33	5;33	7;34	2;34	1;33	6;33	7;34;33	6;33	7;33	6;33	6;34	4;33	7;34	2;34;32	8;32	5;32	7;32	7;33	1;33;32;31	9;33	4;33	3;34	2;33	1;31	8;34	4;32	5;31	9;32	6;32	7;33	4;32	7;33	5;33	5;33;33	6;32
00001DO00077A0;75;178;28;60;original90-with-clothes;97%;130/80;81;0; -|-;M;0;0;1;32	4;32	3;32	4;32	4;32	7;32	7;32	1;32	1;33	3;33	4;33;33;32	9;33	1;32	6;32	8;34	9;35	1;33	7;33	9;33	7;33	7;34	1;33;33	7;33	7;34;33	8;35	9;35;32;32;31	5;31	4;31	4;31	3;31	4;31	4;31	2;31;31	8;31	6;31	3;31	1;30	9;30	8;32	1;31	9;32	6;32	5;32	9;32	6;33	1;32	2;32	9;33;32	5;32	8;31
00001DO00078A0;75;178;28;25;original90-with-clothes;97%;110/70;86;0; -|-;M;0;0;1;34;34	4;33	9;33	9;33	4;33	7;33	3;33	3;33;33;33	9;34;33	1;33	3;33	8;33	9;34	1;34	2;34;34;34;34	2;33	6;34	5;34	5;34	2;34	6;34	7;34	1;34	1;33	3;32	9;32	8;33	4;31	7;33;32	7;32	6;31	7;31	6;31	9;31	6;31	4;31	3;32	1;31	9;33	2;32	5;33	3;33;32	8;32	6;32	8;33	4;32;32	3;32	6;32	2;32	8;32
00001DO00079A0;110;183;28;30;original90-with-clothes;98%;110/70;80;0; +|+;M;0;0;1;35	5;34	6;34	4;35	6;34	8;34	6;34	2;34	9;35	2;34	3;34	4;35	2;34	7;34	4;34	4;34	6;34	3;34	4;34	4;34	5;34	3;33	9;34	5;34	4;34	6;34	2;34	7;34	6;35	1;35;34	9;34	2;34	4;34	9;34;34	5;34	2;34;34	1;34	2;34	2;34	2;34	1;34	3;34	1;34	1;35;35;34	8;34	9;33	8;33	3;34	8;34	2;33
00001DO00080A0;70;156;28;65;original90-with-clothes;96%;120/80;80;0; -|-;F;0;1;1;33	7;33	9;33	8;33	9;33	2;33	9;34;33	2;33	6;34;33	8;33	5;33	1;33	7;33	1;33;33	1;33;33	7;33	1;34;33	6;33	4;32	8;34	1;34;33	6;34	1;33	6;33	6;32	2;32	2;32	2;32	2;32	1;32	4;31	7;32	2;32	1;31	7;32	2;32	2;32	4;32	4;32;32	4;32	1;32;32	8;32	1;32	5;32	4;31	7;32;33	2;33;32	7;32	5;32	1;32
00001DO00081A0;73;162;28;45;original90-with-clothes;96%;140/90;79;0; -|-;F;0;0;1;47	8;33	9;33	8;33	7;33	2;33	3;33;33	1;33	7;33	8;33	6;33	8;33	6;33	8;33;33	1;33	4;33	4;33	2;33	7;33	1;33	5;33	3;33	2;33	3;33	4;33	3;33	3;33	3;33	4;32	8;32	6;32	4;32	4;32	4;32	3;32	1;32;32	1;32;32	9;32	8;32	2;32	1;32	1;32;32	3;32	2;32	5;32	4;32	5;32	1;32	7;31	8;32
00001DO00082A0;85;168;28;35;original90-with-clothes;95%;120/80;80;0; +|+;M;0;0;1;36;34	4;34	5;36;36	8;34	5;33	6;36	9;37	1;33	7;33	9;37	1;34	3;33	8;33	8;34	3;34	8;33	8;35	3;34	9;35	3;35	4;35	1;35	1;34	8;34	9;35	1;35;35	5;35	6;33	4;32	6;32	8;33	4;32;32	8;31	8;32	1;32	6;32;32	5;32	7;31	5;32	6;32	3;31	6;32	5;32	4;33	2;32	6;32	8;32	8;32	6;32	7;32
00001DO00083A0;60;168;28;40;original90-with-clothes;95%;120/80;90;0	2; -|-;F;1;1;1;35;35;37	9;37	8;34	4;34	4;36	4;36	5;33	5;33	2;34	1;34	3;33	3;33	4;33	8;33	8;33	8;33	5;33	9;33	6;33	4;33	9;33	4;33	4;32	8;32	5;32	8;32	8;34	3;34	2;32	7;32	7;32	1;32	1;32	6;32	5;32	6;32	5;33	3;33	1;32	9;32	8;32	7;32	5;33	5;33	4;33	1;32	7;33	5;33	2;33;33
00001DO00084A0;72;165;28;75;original90-with-clothes;95%;130/80;90;0; +|+;M;1;1;1;31	8;33	5;32	4;31	9;32;32	5;32	2;32;33	6;33	5;31	9;31	8;32	2;32;31	5;31	6;31	6;31	7;32	4;32	4;32	5;32	2;32	4;32	5;32	5;32	2;32	2;32	6;33	6;33	5;30	6;32;31	1;30	6;30	6;31	1;31	2;31	3;31	4;31	4;31	5;31	5;31;30	8;30	6;30	6;30	6;30	7;29	9;31	5;30	4;29	9;30	3;30	2;32
00001DO00085A0;48;160;28;25;original90-with-clothes;96%;120/80;80;0; -|-;F;0;0;1;36	7;36	8;34	2;34	2;34	3;34	4;33	9;33	9;34;34	1;33	9;33	9;33	6;33	6;34;34	1;33	3;33	1;33	4;33	4;33	1;33	2;32	8;32	9;34;34;34	5;34	7;33	9;33	9;32	5;32	5;33	8;33	7;32	7;32	5;33	4;33	4;32	2;32	1;33	6;33	5;31	4;31	4;33	4;33	3;32	2;32	1;33;33;32	6;32	6;32	5;32	5;32	6;32
00001DO00086A0;72;172;28;35;original90-with-clothes;95%;110/70;75;0; -|-;M;0;0;1;34	2;34	9;34	2;34	2;34	8;34	2;33	7;34	7;33	8;33	7;33	2;33	8;36	6;33	2;33;36	5;33	6;33;33	7;33	7;33	5;33	8;34	3;33	5;34	2;34	2;33	3;34	1;33	2;34	6;34	3;33	9;34	1;34	4;33	7;34	1;33	7;33	9;33	7;33	7;32	5;33	7;33	5;32	5;33	3;33	6;32	9;33	3;33	8;33	1;33	3;33
00001DO00087A0;63;170;28;30;original90-with-clothes;94%;120/80;80;0; +|+;F;0;0;1;37	9;37	9;37	2;37	2;35	9;35	9;36	3;36	3;35	9;36;36	4;36	5;35	3;35	3;35	7;35	7;35	6;35	7;34	9;34	9;35	3;35	4;35;35;35	3;35	3;35	1;35	1;33	4;33	4;32	3;32	3;34	6;34	5;33	5;33	7;34	1;34;34	3;33	6;34;34;34;33	9;33	8;33	7;33	3;33	2;33	4;33	3;33	8;33	7;33	6;33	5;33	8;33	7;33
00001DO00088A0;92;171;28;35;original90-with-clothes;96%;130/80;86;0; -|-;M;0;0;1;34;34;33	8;33	9;32	8;32	9;34	7;34	7;33	7;33	7;33	2;33	2;32	8;32	9;34	4;34	4;33	6;33	6;33	9;34;34	4;34	4;33	4;33	4;33	7;33	7;32	4;32	4;33	4;33	4;32	2;32	1;32	2;32	2;31	9;31	9;32	1;32	1;32	4;32	3;31	8;31	8;31	7;31	7;32	4;32	3;32	8;32	8;32	5;32	5;32	8;32	8;32
00001DO00089A0;80;186;28;30;original90-with-clothes;96%;140/90;80;0; +|+;M;0;0;1;34	5;34	7;33	9;34	1;33	9;33	9;34;34	1;33	4;33	2;33	9;34;33	9;33	8;33	2;33	2;33	6;33	6;34	3;34	1;34	3;34	6;33	9;33	9;33	6;33	6;33	2;33	2;34	7;34	7;33	5;33	4;32	9;32	8;33	1;33;31	8;31	8;33	2;33	1;33;32	9;33	4;33	3;31	7;31	7;33	1;33;33	4;33	2;33	9;33	8;33	4;33	5;33
00001DO00090A0;98;177;28;35;original90-with-clothes;97%;120/80;75;0; -|-;M;0;0;1;33	7;33	8;33	3;33	4;33	6;33	5;33	3;33	3;32	9;32	9;33	6;33	7;32	9;33	2;32	8;32	8;32	9;32	9;34	1;34	1;34	2;34	2;34	2;34	3;33	7;33	8;33	5;33	7;34	1;34	1;32	9;32	9;31	7;31	7;32	2;32	1;31	6;31	5;31	2;31	1;32	5;32	5;32	2;32	1;31	9;31	8;32	1;32	1;32	7;32
00001DO00091A0;50;164;28;30;original90-with-clothes;95%;110/70;80;0; +|+;F;0;0;1;35	2;35	2;35	8;35	9;35	6;35	6;35	2;35;35	5;35	4;35	7;35	4;36;36;35	5;35	6;35	6;35	7;35	2;35	1;35	3;35	3;35	3;35	2;35	3;35	2;34	8;34	6;35	7;35	6;35;34	8;33	2;33	1;35	4;35	3;32	9;32	9;35;35;34	4;34;34	7;34	6;34	1;34;34	6;34	5;34	7;34	6;35	1;35	1;35	1;35	1;34	4;34	4;34	9;34
00001DO00092A0;87;183;30;45;new30-without-clothes;93%;120/80;80;0	35; +\+;M;1;1;0;34;34;34	4;34;33	8;34	4;34;33	7;33	4;34;33	4;33	4;33	4;33	5;33	5;33	3;33;33	4;33	3;33;32	4;33	4;32	2;33;33	1;32	7;32	6;33	2;33	8;33	7;31	6;30	5;31	9;31	6;31	3;32;31	3;31	3;31;31	4;30	5;31	1;31;30	6;31;31;30	6;31	2;31;30	7;30	6;31;30	7;30	7;31	4;30	8;30	8;31	4;30	7;30	8
00001DO00093A0;50;163;30;70;new30-without-clothes;91%;140/90;75;0	4; +\+;F;1;1;0;33	5;35	3;33	2;33	6;34	3;33	2;34	1;34	3;34	6;34;33	8;34	7;34	3;33	8;33	4;34	2;34	3;33	4;34	5;34	3;34	6;34	5;33	7;33	6;33	8;33	7;33	6;33	4;35	3;35	3;30	9;33	3;30	7;31	1;31	8;30	9;32	3;32	2;32	6;32	5;32;32	8;32	4;32	1;31	8;32	6;31	9;31	9;32	8;32	1;31
00001DO00094A0;61;157;30;55;new30-without-clothes;93%;120/80;67;0	3; -/-;F;1;1;0;34	3;33	7;33	4;34	3;34	5;33	5;33	4;34	4;33	2;33	5;33	8;33	4;33	1;33	8;33	2;33;33	8;32	9;33	6;33	8;33	7;33	8;33;32	8;32	6;33	4;33	4;32	9;34;34;33	1;32	2;32	9;33	2;32	7;33;33	1;33	1;32	4;33	2;32	2;32	4;32	2;32	3;32	1;32	3;32	3;32	2;32	6;32	5;32;32	8;32	1;31	6;32;32
00001DO00095A0;90;176;30;30;new30-without-clothes;94%;100/60;80;0	45;-/-;M;1;1;0;33	8;33	8;34	9;34	9;31	9;31	8;37;37	2;32	6;32	5;32	3;32	2;32	4;32	4;32	6;32	6;32	5;32	5;34	1;34	1;33	2;33	2;32	2;32	2;32	6;32	4;31	7;31	9;34	8;34	7;32	2;32	1;32	9;32	8;30	7;30	6;32	8;32	6;31	3;31	2;31;30	9;30	7;30	7;31	8;31	7;30	7;30	6;30	4;30	4;31;30
00001DO00096A0;70;175;30;70;new30-without-clothes;92%;110/70;65;0;-/-;M;1;1;0;34	9;35;34	5;34	5;34;34	1;34;34;33	4;33	3;34;34;34	5;34	6;34	1;34	2;33	7;33	8;33	9;34	1;34	4;34	5;33	5;33	7;34	6;34	5;33	7;33	4;35	1;35	1;33	3;33	2;33;32	9;33	6;33	6;33	2;33	1;33	4;33	4;32	4;32	2;31	9;31	8;32	3;32	3;33	2;33	1;32	5;32	3;33	3;33	3;32	7;32	7;32	1;32	2;31
00001DO00097A0;70;160;30;50;new30-without-clothes;93%;120/80;75;0	4;-/-;F;1;1;0;34	8;33	3;34	1;35;34	6;34;34	2;34	6;33	7;34	2;33	2;33	7;33	7;33	1;34	5;33	9;34	8;34	5;34	8;34	6;33	5;33;33	6;33	6;34	3;33	8;33	3;34	2;34	1;34	2;34;32	4;32	5;34;33	6;32	5;32	5;33	7;33;32	5;32	6;33	1;32;32	6;32	3;32	2;31	5;32	3;32	4;31	5;32	4;32	2;31	4;31	6;33;33;32	3;32
00001DO00098A0;87;164;28;50;new30-without-clothes;92%;140/90;80;0	35; +\+;M;1;1;0;33;34;32	7;33	1;34	3;32	8;32	5;34	4;34	9;32	6;33;34	8;32	9;33;32	6;32	8;33	1;32	5;32	7;33;33	8;33	1;33	9;34	2;33	9;33	8;33	8;33	9;34	6;34	7;30	8;32	5;30	8;30	9;31;30	9;30	5;31;30	8;30	6;30	5;30	9;30	6;30	6;30	6;30	7;31;30	8;31	3;31	1;30	7;30	7;30	4;30	6;31;30	2;30	8;30
00001DO00099A0;69;164;28;40;new30-without-clothes;94%;100/60;79;0	25;-/-;F;1;1;0;34	1;34	2;34	9;34	8;33	9;33	7;34	2;34	2;34	5;34	5;35	5;35	6;34	1;34	1;33	5;33	5;34;34;33	8;33	8;33	6;33	6;34	1;34	2;33	2;33	3;33	2;33	2;34	2;34	2;33	1;33	1;34	7;34	7;32	8;32	7;33	5;33	4;34	6;34	5;33;33;32	9;32	8;33	5;33	5;33	4;33	4;32	5;32	4;33	2;33	2;32;32;32
00001DO00100A0;71;168;30;40;new30-without-clothes;91%;120/80;71;0	3;-/-;M;1;1;0;35	5;35	7;34	1;35	6;36	8;34	2;34	1;36	7;34	6;34	2;34;34	6;34	4;34;34;34	5;35	4;33	9;35	3;35	4;35;34	6;34	1;34;34	1;34	1;35	2;35	4;35	9;35	9;32	1;33	1;31	9;32	3;32	2;32;32	6;32	3;33	4;32	7;33	3;33	5;31	8;33	4;32	8;31	9;33	3;32	8;33	5;33	4;33	4;33	6;32	5;32	3;32
00001DO00101A0;75;174;28;25;new30-without-clothes;92%;100/60;80;0	2; +\+;M;1;1;0;34	8;34	8;34	6;34	7;33	8;34	6;34	4;33	8;35	1;34	5;34	3;35	1;34	2;34	2;34	3;34;33	9;34	3;33	8;34;32	9;33	6;33	4;33;33	9;33	7;33	2;33	1;34	8;34	7;32	3;31	9;33;32	6;32;33	1;32	6;32;33	2;32	8;31	9;33	3;32	7;32;32	8;32	8;32;32	8;32	3;32	1;31	7;32	5;31	8;32	3;32	1;32	2;32
00001DO00102A0;72;160;28;65;new30-without-clothes;94%;140/90;75;0	2;-/-;F;1;1;0;33	7;33	4;34	2;33	6;34	6;34	5;33	7;33	7;34	1;34	2;33	6;33	9;32;32	1;33	7;33	7;33	4;33	5;33	3;33	3;33;33	3;32	9;32	9;33	7;33	3;33	7;34;33	1;33	2;31	9;31	9;33;31	9;33	3;33	2;32	2;32	2;32	4;32	5;31	9;32	6;30	6;30	6;31	5;31	3;31	5;32	5;31	2;31	7;30	8;30	7;30
00001DO00103A0;70;167;28;45;new30-without-clothes;92%;120/80;67;0	25; +\+;F;1;1;0;33	9;34	2;33	6;33	6;34	3;34	4;33	2;33;34	3;34	3;33	5;33	3;33	4;33	5;34	4;33	3;34;34	3;32	9;33	2;33	9;34	2;34	3;33	8;32	9;33	6;33	5;33	4;34	3;34	2;33;32	6;32	6;32	5;32	7;32	7;32	3;32	2;32	1;32	1;31	6;31	9;32	6;31	7;32	4;32	7;32	8;32	5;31	9;32	1;31	9;32
00001DO00104A0;70;169;28;70;new30-without-clothes;93%;100/60;80;0	27;-/-;F;1;1;0;31	9;33	3;31	5;32;31	8;31	4;31	7;31	5;33	1;33	1;31	1;31	1;32	6;32	6;32	4;32	4;33	3;33	4;32	4;32	6;32	8;32	8;33;32	8;32	2;32	8;31	9;32	3;32	8;32	8;31	3;31	4;30;31	3;30	3;30;30	9;30	9;31	7;31	6;30	2;30	1;31	6;31	6;31	7;31	7;31	7;31	8;31	2;31	9;30	8;31	2;31
00001DO00105A0;92;176;28;60;new30-without-clothes;92%;110/70;77;0	3; +\+;M;1;1;0;34	2;34	2;34	9;34	7;33	7;33	6;36	1;36	1;33	2;33	2;33	4;34;34	3;33	3;33	1;34	3;33	4;33	1;33	5;33	6;34;34	1;33	8;34	1;33	7;33	6;33;33;33	2;33	2;32	5;32	4;33	3;33	1;32	9;32	9;33	4;33	3;32	6;32	6;31	7;32	7;33	2;31	8;32	7;33	3;32	1;32	8;32	4;32	3;32	8;32	7;33
00001DO00106A0;90;150;28;65;new30-without-clothes;94%;120/80;75;0	35;-/-;F;1;1;0;36	9;33	3;33	8;36	9;33	6;33	9;33	6;33	6;33	2;33	6;33	9;33	2;32	9;33	9;33	2;32	9;34	2;33	2;34	2;34	1;33	4;33	4;33	6;33	6;33	7;33	8;33	2;33	9;33	2;33	3;33	3;33;34;33	4;32	1;34	3;32	3;32	1;32	3;32	4;34	2;32	4;31	9;34	4;32	6;31	9;33;32	6;33	2;32	9;32	5;32
00001DO00107A0;87;159;28;60;new30-without-clothes;97%;140/90;80;0;-/-;F;1;0;0;34	3;33	1;33	4;34	4;33	9;33	5;32	8;33	8;34	2;32	9;32	6;34	1;33	7;32	6;32	7;33	7;33	3;32	7;33	3;33	2;32	1;32	9;33	7;33	5;33	5;33	6;32	8;33	2;33	7;33	8;32	8;31	5;33;32	8;32	6;33	1;31	9;32	7;33	1;31	9;32	3;33	1;30	7;32	4;30	7;30	9;32	6;30	8;32	8;32	7;31
00001DO00108A0;92;176;28;65;new30-without-clothes;93%;120/80;72;0	4; +\+;M;1;1;0;33	7;33	6;33	2;33	2;34;34	2;32	8;32	9;33	3;33	3;32	9;32	7;33	6;33	7;33;32	5;33	8;32	9;33	7;33	4;34	1;33	9;33	7;34	1;33	2;33	6;33	8;33	2;34	7;34	7;33	5;33	4;31	9;31	9;31	6;31	3;31	6;31	6;32	4;32	3;32	2;32	1;32	9;32	8;31	7;32;32	3;31	8;33;32	4;33	7;33;32	8;33
00001DO00109A0;70;175;28;60;new30-without-clothes;92%;110/70;67;0	45;-/-;M;1;1;0;33	9;33	9;34	2;34	3;34	5;34	5;34	3;34	3;34	8;34	9;33	7;33	6;34	2;34	2;34	2;34	1;35;35	1;34	7;34	7;34	7;34	8;35	4;35	4;34	4;34	3;34	6;34	2;35	1;34	6;33	1;33	1;33	2;33	2;33	2;33	1;33	7;33	6;33;32	9;33	1;33	1;33	1;33;33	6;33	6;33	4;33	4;34;34;33	5;33	5;33	3;33
00001DO00110A0;64;164;28;35;new30-without-clothes;94%;120/70;75;0	35; +\+;F;1;1;0;35	3;35	4;35	4;35	4;35	2;35	2;35	5;35	5;35	3;35	3;35	1;35	1;35;35	2;35	8;36;34	9;34	9;35	2;35	3;35	5;35	6;36	3;36	1;34	9;34	8;34	3;36;35	6;35	5;33	5;33	5;32	9;32	8;33	2;32	9;30	9;30	8;32	6;32	4;33	1;33;32	9;32	8;33	4;33	3;33	9;33	9;33	2;33	2;32	8;32	7;33
00001DO00111A0;90;180;28;35;new30-without-clothes;97%;140/90;68;0;-/-;M;1;0;0;34	4;34	4;34	2;34	1;33	9;33	8;34	1;34	1;34;34;34	5;34	5;33	9;33	9;34	7;34	7;33	4;33	3;34	8;34	8;34	8;34	9;34	5;34	4;33	7;33	8;33	7;34	2;34	8;34	8;33	2;33	1;33;33;32	6;32	6;32	4;32	3;32	6;32	5;32	5;32	4;31	9;31	8;31;30	8;32	6;32	5;33;32	9;33	4;33	3;33	1;33;32	4;32	3;32
00001DO00112A0;50;150;28;75;new30-without-clothes;91%;120/80;80;0	3;-/-;F;1;1;0;34	6;34	8;33	6;34	7;34	4;33	8;34	3;34	3;34	5;34	2;33	5;34	4;37;33	4;33	8;37;33	9;34	1;34	7;34;34	6;33	6;33	4;33	4;34	5;34	3;34	1;34	1;34	9;34	9;34	2;33	8;31	7;34	2;32	9;31	8;33	9;33;33;34;31	8;33	1;32	3;31	8;31	8;32	5;33	6;32	2;34;33	6;33	3;33	3;32	8;33	1;33	3;34;33
00001DO00113A0;102;180;28;45;new30-without-clothes;94%;120/70;67;0	25; +\+;M;1;1;0;31	5;33	3;31	2;31	2;32	7;32	8;31;31;31	6;31	5;31	5;31	5;36	5;36	6;34	2;34	5;34	2;33;36	3;33	3;34	8;35	1;35	2;36;35	7;34	3;33	9;34	4;34;33	8;30	1;30	7;29	5;29	5;30	3;30	2;29	5;29	5;30	6;30	6;30	3;30	2;31;31;31;31	5;30	7;30	9;31	5;31	2;31	1;31	5;30	8;31	4;30	7;31	5;30
00001DO00114A0;81;168;28;65;new30-without-clothes;92%;120/80;88;0	2;-/-;M;1;1;0;33	4;32	7;34	1;33	3;33;34;32	3;33;32	6;32	5;32	4;32	6;33	6;32	4;32	8;33	6;33;32	9;32	7;33;32	6;32	5;31	9;32;33	3;31	8;32	3;33;33	3;33	2;31	7;31	9;32	4;31	7;31	1;32	5;31	4;31	2;31	5;31	4;31	6;31	5;32;31	7;32	4;32	1;31	9;32	5;31	5;31	9;31	5;31	5;30	8;31	1;32;31;31	3;31	8;30
00001DO00115A0;86;164;28;65;new30-without-clothes;93%;100/60;80;0	38;-/-;F;1;1;0;36	7;33	2;34	2;36	6;33	2;34	2;32	1;33	1;31	1;32	2;32	9;31	2;33	7;32	9;32;33	6;32	5;32;32	8;32	6;32	8;32	5;32	9;32	5;32	4;32	6;33	1;32	4;32	6;32	7;34	2;31	3;32	5;34	2;31	1;32	6;31	1;31	1;30	3;31	1;31	5;30	3;30	1;31	6;31	4;30	2;31	3;31	4;31	3;31	4;30
00001DO00116A0;69;170;28;80;new30-without-clothes;92%;110/70;87;0	36;-/-;M;1;1;0;34	3;34	6;33	8;33	9;34;33	9;33	8;33	8;33	7;33	5;33	6;33	6;33	8;33	7;33	4;33	3;33	8;33	7;33	9;33	9;33	9;33	9;33	9;34	1;34;33	8;33	9;33	8;34	5;34	3;33	1;33;32	9;32	9;33	3;33	3;33	1;33	1;33	1;32	9;32	8;32	7;31	4;31	3;32	4;32	4;33	1;33;32	7;32	7;33;33;32	6;32	5;32
00001DO00117A0;64;154;28;50;new30-without-clothes;94%;100/60;86;0	35;-/-;F;1;1;0;36;33	7;33	5;36;35	7;33	5;33;35	7;34	2;33;33	5;34	2;34	3;33	6;33	6;34	1;34	5;33	5;32	8;34	5;46	2;37	4;32	9;33;32	9;32	8;32	9;33;33;33	1;32;30;32	4;32	2;32	2;32	5;31	8;32	3;32	4;31	9;31	8;32	4;32	3;31	9;31	3;32	4;30	4;31	5;31	4;30	5;30	8;31	2;31;31;31	2;31	1;31	3;31	3;29	8;29
00001DO00118A0;71;160;28;50;new30-without-clothes;92%;120/70;80;0	3; +\+;F;1;1;0;36	4;33	1;33	5;36	4;33	9;33	5;32	4;33	9;36	3;32	5;33	8;36	2;32	2;33	8;32	1;32	2;33	5;32	2;33	5;33	6;32	7;33	5;32	9;32	8;32	7;33	5;32	4;33;34	2;34	1;32	3;31	6;32	9;32	3;32	5;33;32	3;32	7;33;32	4;31	9;33	1;31	3;32	1;32;31	3;32	4;31	9;32	7;32	4;32	1;32	7;31
00001DO00119A0;66;173;28;70;new30-without-clothes;93%;120/80;84;0	25;-/-;M;1;1;0;34	4;32	9;33	2;34	4;34	6;33	3;33	4;34	6;33	7;33	5;33;33	7;34	5;33;32	9;34	4;33	8;33;33	2;33	7;33;33	2;33	4;33;33	3;33	3;32	6;33	3;33	9;33	8;33	5;32	5;33;33	6;33	9;32	9;33	6;33	9;32	9;33	6;32	9;33;33	8;32	9;32	7;33	8;33	1;32	7;33;33	1;32	6;33;32	8;32	6;33	1;32	8;32	2;33
00001DO00122A0;71;172;28;45;new30-without-clothes;91%;120/80;78;0	35;-/-;F;1;1;0;33	2;34	4;34	4;33	3;34	6;34	2;33	6;34	5;32;33	7;32	9;32	1;33	2;32	7;33	3;33;33	5;33	3;33	5;33	5;32	1;32	9;33;32	6;33	2;32	9;32	8;32	5;33	8;33	8;32	9;30	9;32	3;32	7;31	6;32	5;32	6;31	6;31	3;32	7;31	1;31	3;31	8;31	2;31	4;31	9;31	8;31	5;32	3;32;31	4;31	8;31
00001DO00123A0;84;164;28;70;new30-without-clothes;93%;120/70;67;0	25;-/-;F;1;1;0;33	8;32;33	4;33	7;33	8;33	3;33	2;33	8;32	4;33	2;31	9;32	4;33	4;31	9;32	6;33	3;32	4;32	6;32	6;32	5;31	4;31	1;31	9;31	8;31	9;32;31	8;32;32;31	9;31	8;30	2;33	1;32;32	4;33	3;31	7;32	4;31	7;31	8;31;31	7;31	5;31;31	3;31	7;31;31	4;31;31;30	3;29	8;30	6;30	8;30	6;30	5;30	1;29	7;30
00001DO00124A0;78;164;28;60;new30-without-clothes;91%;140/90;80;0	65;-/-;F;0;1;0;33	6;31	5;33	5;33	6;32	6;33	6;32	9;32	6;33	5;32	9;33	5;33	4;32	2;33	6;33	3;32	2;30	8;33	2;31	3;30	7;30	4;30	2;30	4;29	9;31	5;30	4;31	3;31	4;31	8;31	6;30	6;31	1;31	1;30	8;30	8;31	2;32	7;30	8;30	7;32	9;31	9;30	8;30;32	1;31	1;30	2;29	8;31	2;30	1;29
00001DO00125A0;80;164;28;50;new30-without-clothes;94%;110/70;79;0	65;-/-;F;1;1;0;35	4;35	5;37;37;34	2;34	1;35	2;35	3;34;33	9;34	7;35	4;34	6;34	8;33	9;33	9;34;34	1;34	2;34	1;34	7;34	7;34	3;35	1;34	1;34	2;34	6;34	2;35;35;31	8;31	7;32	7;32	6;32	3;32	3;31;30	8;31	8;31	8;31	6;31	3;31	8;31	7;32	1;32	1;32	3;32	2;32	3;32	2;33	3;33	2;32	5;32	6;32	5;32
00001DO00126A0;75;160;28;65;new30-without-clothes;98%;100/60;69;0; +\+;F;0;0;0;34	8;34	1;34	2;34	6;36	7;34	4;33	9;37;35	4;34	1;33	9;35	5;34	4;33	9;34	4;34	7;34	1;34	4;34	3;33	8;33	3;34	2;33	9;33	4;33	7;33	8;34;34	2;34	1;33	6;32	2;30	5;32;33;31	8;32	2;33	8;32	6;33	7;33	8;32	6;33	8;33	6;32	6;33	4;33	6;33	1;33	3;33	4;33	1;32	7;33	4;33;32	7;32
00001DO00127A0;61;182;28;30;new30-without-clothes;97%;140/90;80;0;-/-;F;0;0;0;34	3;33	9;35;34	4;34;34	9;36;34;33	5;35	9;33	6;33	5;33	5;33	5;33	1;33	5;33	4;33;34;33	2;33	9;34;33;33	2;33	5;32	8;34;34	1;34	1;34	1;32	9;32	4;31	5;32	9;32	5;31	7;30	9;32	6;32	6;31	1;32	1;32	7;31	5;32	2;31	7;31	7;31	8;31	9;31	7;31	9;33;31	8;32	1;32	6;32	1;31	9;33	4;33	2;32	6;32
00001DO00128A0;56;165;28;25;new30-without-clothes;98%;120/80;63;0;-/-;F;1;0;0;37;37;37	5;37	1;36	6;37	5;37	2;36	6;36	7;37	2;36	2;36	7;37	1;36	4;36	5;37	3;36	4;36	5;37;36	5;36	8;37;36	5;36	6;36	7;36	6;36	9;36	8;37	2;37	3;36	4;36	3;37	3;36	3;36	1;37	3;36	4;36	1;35	3;36	4;35	9;35	4;36;35	9;35	8;36;35	7;35	8;36	5;35	6;35	9;36	5;35	9;35	6;35	7;36;36
00001DO00129A0;120;165;28;60;new30-without-clothes;99%;100/60;80;0; +\+;F;1;0;0;34;34;35	6;35	6;33	2;33	2;34	9;34	9;34	6;34	7;35;35	1;32	9;32	6;34	5;34	5;33	7;33	7;33	5;33	5;33	9;33	9;34;33	7;33	8;32	6;33	2;33	1;34	1;34;33	8;33	8;35	1;35;32	5;32	5;34	3;34	2;33	9;33	8;34	2;34	2;31	9;31	9;33	8;33	8;32	9;32	9;32	7;32	7;33;33;33;32	8;33	4;32;32	4;32	4;33	3;33
00001DO00131A0;112;173;28;40;new30-without-clothes;91%;120/80;84;0;-/-;M;1;1;0;32	9;32	9;32	5;32	5;33	1;33	1;32	4;32	3;31	2;31	5;33	1;33;31;31;32	9;33;31	3;31	4;33;33;33	1;33;32	5;32	5;31	9;32;31	8;31	8;33	6;33	5;32	1;32	1;31	1;31	1;32;32;30	6;30	6;29	5;29	4;32	1;32;30;30;32;32;30	2;30	2;31	6;31	6;31	9;32;31	7;31	7;30	5;30	6;30	5;30	5;32	5;32	6
00001DO00133A0;52;164;30;40;new30-without-clothes;98%;110/70;85;0;-/-;F;0;0;0;34	7;34	6;33	8;33	9;33	7;33	8;33	6;37;34;34	1;33	6;33	4;33	5;33	5;33	8;33	4;33	8;33	8;34	2;33	9;34	9;34	4;35	1;35;34	2;34;34	7;34	5;34	6;34	7;34	5;34	6;32	8;32	8;32	9;32	9;33;32	5;33	9;33	8;33;32	9;32	4;33;33	3;32	4;33	7;33	3;34	2;33	7;35	1;34	2;34	8;34	7;34	5;34	4;34
00001DO00134A0;75;168;30;60;new30-without-clothes;93%;120/80;80;0	75;-/-;M;1;1;0;31	2;32	3;32	2;31	3;32	1;32	2;32;32;31	3;32	1;32	4;31	3;31	5;32	4;32	3;31	5;32	6;32	1;33	7;32	7;33	3;33	7;32	7;32	9;31	5;31	2;32	3;31	9;32	6;33;29	3;31;29	8;29	3;29	7;29	8;30	2;29	9;30	1;30	3;31	6;30	2;28	7;31	6;30	5;28	8;31;30	8;32	2;31;31	1;32	3;31	1;31;30	4;30
00001DO00135A0;83;172;30;50;new30-without-clothes;98%;100/60;71;0; +\+;M;0;0;0;34;34	2;33	9;34	3;32	6;32	5;32	7;32	7;32	5;32	5;32	8;32	6;32	9;32	9;32	7;32	8;32	9;33	1;33	6;33	7;32	9;32	8;33	3;33	2;33	6;33	6;33	4;33	7;34	3;34	2;33	8;33	7;33	2;33	2;32	1;32;31	7;31	7;31	7;31	7;32	2;32	2;32	5;32	5;32	4;32	4;32	4;32	4;32	7;32	7;32	7;32
00001DO00136A0;63;156;30;60;new30-without-clothes;94%;120/70;67;0	35;-/-;F;1;1;0;33;32	3;31	4;33;33	3;31	5;32	8;33	2;32	5;32	7;31	4;32	5;33	1;31	5;31	1;33;33	6;31	2;32	9;33	3;32	2;33;32	3;32	1;33	3;33	3;32	5;33	1;31	9;31	9;31;31	4;30	5;31;32	2;30	5;31	6;32	2;31	5;31	6;30	1;31	5;31	2;30	1;30	2;31	2;32	2;30	3;31	3;32	2;30	9;31	7;30	7;30	5;32;32
00001DO00137A0;90;164;30;60;new30-without-clothes;94%;120/80;80;0	36;-/-;F;1;1;0;31	8;32;33	5;33	5;32	4;32	2;32	7;32	7;32	6;32	5;31	9;31	8;32;31	8;32	1;32;32	6;32	5;31	7;31	8;32	2;32;31	7;31	7;32;32;32;31	9;32	8;32	6;30	9;30	8;32	8;32	8;31	3;31	2;31	1;31	1;32	4;32	3;30	5;30	5;30	9;30	9;31	2;31	2;32	3;32	2;30	8;30	9;31	4;31	4;30	9;30	9;31	3;31
00001DO00138A0;65;164;30;50;new30-without-clothes;91%;100/60;76;0	35; +\+;F;1;1;0;34	3;34	3;34	4;34	4;34	5;34	6;34	4;34	6;33	9;34;34;34;33	6;33	6;34	2;34	4;33	8;33	7;34	2;34;34	1;33	6;34;34;33	5;34	3;33	9;33	7;34	3;34	5;33	9;33	8;34	1;34	1;34	3;34	3;33	8;33	8;33	4;33	3;33	8;33	8;33	4;33	4;33	7;33	7;33	3;33	3;33	9;33	8;33	7;33	7;33	4;33	5;33;33
00001DO00139A0;69;166;30;50;new30-without-clothes;94%;110/70;78;0	7;-/-;F;1;1;0;33	8;33	8;34	3;34	2;33	4;33	4;34	2;34	2;33;32	9;34;33	9;34;34;33	5;33	3;33	7;33	8;33	7;33	9;33	7;33	6;33	7;33	7;33	9;34;33	9;33	8;34	2;34	2;33;33;33	6;33	6;33	5;33	5;33	6;33	5;32	9;32	9;33	9;33	8;33	7;33	7;33	1;33	1;33	4;33	4;33;33	1;33	3;33	3;33	3;33	3;33	1;33	1;33
00001DO00140A0;70;160;30;65;new30-without-clothes;91%;120/80;68;0	28;-/-;F;1;1;0;33	8;33	8;34	9;35;34	7;34	7;34	8;34	8;33	8;33	8;34	1;34	1;33	7;33	7;33	9;34;33	7;33	8;34	1;33	7;33	7;34;34;33	7;33	9;33	8;34	1;33	9;33	8;33	8;33	5;33	5;35	3;35	3;34	9;35;34	6;34	5;33	9;33	9;33	3;33	3;33	8;33	8;33	2;33	2;33	3;33	2;33	4;33	3;33	6;33	4;33	7;33
00001DO00141A0;69;153;30;65;new30-without-clothes;93%;100/60;67;0	7;-/-;M;1;1;0;34	7;34	8;34	7;34	7;34	6;34	7;34	9;34	8;33	9;33	8;33	7;33	7;33	9;33	7;34;34	1;33	6;33	7;34	3;34	1;34;33	8;34	1;34;34;34;34	5;34	4;34	3;34	3;34	1;34	1;34	4;34	3;34	7;34	7;34;34;33	2;33	2;32	6;32	6;33	2;33	2;33	3;33	3;32	9;32	9;33	8;33	8;33	4;33	4;33	2;33	1;33	1;33
00001DO00142A0;72;164;30;60;new30-without-clothes;91%;120/80;69;0	5; +\+;F;1;1;0;31	6;31	6;32	7;32	9;31	9;31	9;32	4;32	5;32	4;32	4;31	9;31	9;31	7;31	4;32;32;32	2;32	4;32	9;33;32	6;32	6;31	1;31;32	4;31	8;32	1;32	7;33	8;33	7;31	1;31	2;31	1;31	1;31	4;31	3;31	3;31	3;31	4;31	4;30	9;30	9;30	8;30	8;31	5;31	4;31	6;31	5;32	3;32	3;32	2;32	2;30
00001DO00143A0;83;169;30;70;new30-without-clothes;91%;120/70;80;0	28;-/-;M;1;1;0;33	6;33	8;33	3;33	2;32	9;32	8;32	6;32	6;33	4;33	4;32	7;32	9;32	3;32	3;32	8;32	8;32	6;32	5;33	3;33	2;33	4;33	3;32	6;32	6;33	2;32	9;33	3;33;34	1;34	2;32	7;32	7;32	1;32	1;32	1;32	1;31	7;31	6;32	9;32	9;32	3;32	3;32	2;32	1;32	5;32	5;32	3;32	4;32	6;32
00001DO00144A0;85;156;30;50;new30-without-clothes;94%;140/90;75;0	5;-/-;F;1;1;0;33	1;33	2;33	8;33	8;33;33;33	1;33	1;32	4;32	2;32	1;32	1;32	5;32	5;32;32;32;32;32	9;32	7;32	8;33	2;32	6;32	8;33	1;32	9;33;33;33	1;33	1;32	7;32	6;33	8;33	8;32	7;32	7;32	2;32	2;32;32;31	7;31	7;31	4;31	4;31	2;31	1;31	2;31	2;32;32;32;32	2;32;32;32	6;32	1;32	5;32	6;32	3;32	3
00001DO00145A0;85;174;30;25;new30-without-clothes;90%;120/80;80;0	1; +\+;M;1;1;0;34	4;34	3;34	2;34	2;33	7;33	8;33	9;34	2;33	5;33	3;34;34;33	8;33	8;33	6;33	2;33	4;33	5;34	1;33	9;34	7;34	5;33	9;33	7;33	8;33	9;33	7;33	8;35	1;34	9;34	3;34	3;33	8;33	8;33	2;33	2;33	5;33	5;33	1;33	1;33	2;33	3;33	8;33	8;33	3;33	3;33	2;33	2;33	7;33	7;34
00001DO00146A0;84;167;30;65;new30-without-clothes;93%;110/70;77;0	35;-/-;M;1;1;0;33;33	2;34	2;34	2;33	4;33	6;33	3;33	2;33;33;33	1;33	2;33	1;33	1;32	8;32	9;33;33;34	2;34	2;34	3;34	3;33	7;33	7;33	4;33	5;32	7;33	1;33	6;33	6;32	6;32	6;33	5;33	5;33;32	9;32	3;32	3;32	2;32	1;32	1;32	1;32	5;32	5;31	7;31	8;32	2;32	2;33	9;33	9;34;34;32	8;32	9;32	2;32	8;32
00001DO00147A0;60;162;30;50;new30-without-clothes;94%;120/80;75;0	25;-/-;F;1;1;0;34	1;34	2;33	8;33	7;33	6;33	6;33	1;33;32	8;32	8;32	9;32	9;33	1;33	1;32	4;32	5;33	3;33	3;34	3;34	4;34	1;34	1;33	9;33	7;33	7;33	6;33	5;33	5;34;34;34;34;33	4;33	4;33	5;33	6;32	9;32	9;33	1;33	1;32	3;32	3;32	6;32	6;31	8;31	9;32	5;32	5;33	9;33	8;33	9;33	9;33	7;33
00001DO00148A0;58;156;30;60;new30-without-clothes;90%;140/90;70;0	48; +\+;F;1;1;0;34	1;34	2;33;33;33	6;33	5;33	6;33	6;33	3;33	2;33	4;33	5;33	2;33	3;33	3;33	4;32	9;33;33	7;33	7;33	8;33	7;33	4;33	3;33	7;33	6;33	7;33	7;33	8;33	7;34	1;34	1;33	1;33	1;33	2;33	2;33	7;33	6;34;34;33;33;32	7;32	7;32	6;32	6;32	3;32	3;33	5;33	5;34	2;34	2;33	2;33	3;32	9;33
00001DO00149A0;99;170;30;35;new30-without-clothes;97%;110/70;80;0;-/-;F;0;0;0;32	2;32	3;34;34	1;34	1;34	1;33	3;33	1;33	5;33	7;33	7;33	7;33	7;33	6;33	8;33	3;33	7;33	7;33	8;33	9;33	4;33	5;32	8;32	8;33;33;32	9;33;32	9;32	9;31	7;31	8;33	5;33	5;34;34;33	1;33;33	4;33	4;33	2;33	2;33	3;33	3;33	9;33	9;33	5;33	5;33	2;33	2;33;33	1;32	4;32	4;32	1;32	2;32;32	3;32
00001DO00150A0;110;178;30;40;new30-without-clothes;91%;120/80;75;0	55; +\+;M;1;1;0;33	1;32	8;33	1;33	2;33	9;33	9;32	6;32	6;32	7;32	4;33	2;33	2;33	4;33	1;32	9;32	9;32	8;32	7;33	2;33;32	8;32	9;32	9;32	9;31	3;32	8;32	3;31	5;33	6;33	5;32	6;32	6;32	3;32	3;33	5;33	5;31	7;31	7;31	8;31	8;32	1;32	2;32	8;32	7;31	8;31	8;32	1;32	1;32	2;32
00001DO00151A0;64;156;30;60;new30-without-clothes;91%;110/70;70;0	35; +\+;F;1;1;0;33	1;33	2;34;33	9;33	6;33	4;33	1;33	1;32	2;32	1;34;34;32	9;32	9;32	9;33	1;32;32	1;33	3;33	3;33	2;33	3;33	7;33	5;32	2;33	4;32	7;32	6;33	4;33	4;32;31	9;34;34;33	8;33	8;32	6;32	7;31	9;31	9;33	1;33	1;32	1;32	1;32	8;32	8;31	7;31	6;32	9;32	9;32	6;32	6;32	5;32	8;31	5;31
00001DO00152A0;74;170;30;55;new30-without-clothes;93%;120/80;80;0	3; +\+;M;1;1;0;33;32;33	2;33	1;33;33	3;32	3;33	1;33	2;32	4;32	8;33	3;33;32	9;32	2;32	9;33	5;32	2;32	7;33	5;32	1;32	7;32	2;32	1;32	4;32	4;32	6;32	4;33	9;34;31	6;31	3;32	7;31	6;31	9;32	7;32;32;32	8;32;33	1;32	8;32	4;33	1;32	4;32	5;33;32	4;32	2;33;31	1;32	2;31	8;31	2;30	8;31	3;31	9;31	5;33
00001DO00153A0;62;156;30;55;new30-without-clothes;90%;120/70;70;0	2;-/-;F;1;1;0;33	7;32	4;33	4;33	7;32	6;33	5;32	9;32	6;32	2;32	8;32	3;32	2;32	1;32	3;32;32	2;32	2;32;33;32	5;32	6;32	9;32	7;32	6;31	4;31	2;32	8;31	7;32	7;32	6;32	6;31	2;32	9;32	6;31	4;33;31	3;31	4;31	4;31	4;31	1;31	5;31	2;31;31	1;31	2;31	6;31	2;32	1;31	6;31	4;32	2;31	2;31
00001DO00154A0;58;156;30;40;new30-without-clothes;94%;120/80;75;0	24;-/-;F;1;1;0;34	4;33	8;34	6;34	5;33	8;34	6;34	3;33	8;33	1;34	3;32	9;33	2;33	2;32	9;33	4;33	2;33	1;33	4;33	8;33	2;34	5;33	6;33	8;34	8;34;34;33	8;34;33	4;33	5;34	2;32	9;34	4;34	2;33	5;34	4;34	5;33	5;33	4;34	5;32	5;33	3;33;32	5;32	8;32	9;32	9;32	8;33	1;33;32	9;33;33	8;32	8;33
00001DO00155A0;73;168;30;65;new30-without-clothes;91%;110/70;80;0	6;-/-;M;1;1;0;31	8;31	8;32	7;32	5;32;31	9;32;32	3;32	3;31	9;31	5;32	3;31	4;31	5;32	1;31	4;32;32	1;32	1;31	9;31	9;32	1;32	1;31	9;32	2;32	3;32	2;32	1;31	6;31	6;30	7;30	7;31	7;31	8;31	6;31	7;31	1;30	8;31	7;31	2;31	3;31	7;30	9;31	3;31	9;30	9;31	2;31	9;31	3;31	2;31	1;31
00001DO00156A0;81;159;30;65;new30-without-clothes;90%;100/60;70;0	25;-/-;F;1;1;0;32	5;32	4;32	9;33;32	7;32	7;32	7;32	7;33	2;33	6;32	3;32	1;32	4;32	5;32	1;32	1;32	5;32	6;32	6;32	7;33	2;33	4;32	7;31	6;32	6;32	6;32	1;32	7;33	3;32	9;31	6;31	5;32	4;32	4;32	2;32	2;32	3;32	3;32	3;32	4;31	2;31	1;31	3;31	2;31	6;31	6;31	5;31	5;31	5;31
00001DO00157A0;56;162;30;60;new30-without-clothes;93%;120/80;75;0	1;-/-;F;1;1;0;34	6;34;33	7;33	7;34	6;34	6;34	1;34	1;33	2;33	1;33	1;33	1;33	7;33	7;33	4;33	4;33	6;33	5;33	9;33	9;34	1;34;34	2;34	1;34	2;34	1;34	4;34	3;33	9;33	9;34	9;33	9;33	7;33	6;34	5;34	4;34;34;33	1;33;33	1;33	1;33	7;33	7;33	5;33	5;33	1;33;33	5;34	1;33	6;34	1;33	8;34;33	6;34
00001DO00158A0;91;185;30;35;new30-without-clothes;90%;120/70;80;0	6;-/-;M;1;1;0;33	2;33	3;33	4;33	4;33	7;33	4;34;33	8;33	9;33	6;32	8;33	9;33;32	9;32	6;33;33;32	8;33	2;33;33	5;34	1;32	5;33	3;33;32	4;32;33;33;32	9;33	2;33	1;34;34	1;33	6;34;33	4;33	6;33	8;33	4;32	8;33	8;32	9;32	8;32	9;32	9;33;32	9;33	1;33;32	9;33	1;32	1;32	9;32	7;32	1;31	9;32	7;32	6;32	7
00001DO00159A0;106;172;30;40;new30-without-clothes;98%;120/80;70;0;-/-;M;0;0;0;34	5;34	5;34	9;35;34	2;34;34	1;34	2;33	3;33	3;34	3;34	4;33	3;33	3;34;34	1;32	5;32	9;33	5;33	3;33	1;33	1;33	3;33	1;33	2;33	5;33	5;33	3;34	3;34	3;35;35	1;35	1;35	1;34	4;34	4;33	6;33	6;32	6;32	6;34	1;34	1;32	7;32	8;33	6;33	6;32;32;33	7;33	7;33	1;33	1;33	7;33	7;33	4;33
00001DO00160A0;58;160;30;60;new30-without-clothes;90%;110/70;67;0	7;-/-;F;1;1;0;33	5;33	5;34	1;34	2;33	5;33	6;33	9;33	9;34;34;33	4;33	4;32	9;32	7;33	3;33	4;33	6;33	7;33	5;33	6;33	4;33	2;33	8;33	8;33	3;33	3;33	9;33	8;34	1;34	1;32	2;32	3;33	7;33	7;33	5;33	5;32	9;32	9;33	4;33	4;32	8;32	8;32	3;32	3;33;33;32	9;32	9;32	7;32	7;32	9;32	8;32
00001DO00161A0;69;158;30;45;new30-without-clothes;93%;120/80;75;0	4;-/-;F;1;1;0;32	5;32	3;32	9;33	1;32	8;32	8;32	9;33;32	7;32	7;32	1;32	2;33;33	1;31	8;31	9;33	1;33	3;31	9;32;32	7;32	7;31	6;31	6;31	4;31	2;32	2;32	1;33	5;33	2;31	4;31	4;32	5;32	5;32	4;32	3;31	5;31	5;32	2;32	3;31	4;31	3;32	5;32	4;31;31;32	8;32	8;31	1;31	1;32;32;31;31;30	6;30	6;31	4;31
00001DO00162A0;53;150;30;65;new30-without-clothes;90%;140/90;80;0	44;-/-;F;1;1;0;32	9;33;33	7;33	6;34;33	9;33	4;33	5;33	1;33	2;32	6;32	6;32	5;32	5;32	8;32	8;33	2;33	3;33	6;33	3;33	4;33	6;33	5;33	3;32	9;33	3;33	3;32	8;33	2;33	3;32;32	1;32	8;32	8;33	8;33	8;32	8;32	8;32	3;32	3;31	8;31	8;31	9;31	8;31	6;31	6;31	9;31	8;33	9;33	2;33	1;33
00001DO00163A0;74;168;30;45;new30-without-clothes;94%;120/80;70;0	32;-/-;F;1;1;0;32	7;32	8;34	1;34	1;33	7;33	7;32	2;32	1;31	8;31	6;32	5;32	5;32	3;32	3;32	2;32	2;32	3;32	3;32	1;32	1;31	9;31	8;31	8;31	8;32	3;32	3;32;32	3;32	7;32	6;31	6;31	5;33	7;33	7;33	3;33	3;31;31;31	2;31	2;31	9;31	9;30	9;30	9;31	1;31	1;31	5;31	6;30	8;30	9;31	5;31
00001DO00164A0;98;176;30;50;new30-without-clothes;90%;110/70;75;0	5;-/-;M;1;1;0;30	5;30	5;32	4;32	4;32	4;32	1;31	8;31	8;31	1;31	2;32	9;32	9;32	6;32	6;31	2;31	2;31;30	8;30	9;31	1;31	1;30	9;31	2;31	3;31	4;30	8;30	6;30	8;31	1;31;29	6;29	6;31	8;31	8;32	1;32;31;31;30	3;30	3;32	1;32	2;31	9;31	9;30	3;30	4;30	2;30	3;30;30;30	2;30	2;30	2;30	2;30	4;30
00001DO00165A0;76;160;30;60;new30-without-clothes;93%;120/80;73;0	56;-/-;F;1;1;0;34	1;34;33	5;33	5;34	1;34	2;33	5;33	5;33	4;33	5;32	8;32	9;33	2;33;33	5;33	7;33	9;34	2;33	9;33	9;34;33	6;34	2;33	4;34;33	6;33	6;33	7;33	6;33	5;33	7;33	6;32	7;32	6;34;34;33	3;33	3;33	3;33	3;31	9;31	9;32	8;32	8;33	4;33	3;33	4;33	4;33	7;33	7;33	4;33	2;33	8;32	8;33
00001DO00166A0;71;158;30;65;healthy7;97%;120/80;80;0; -\-;F;0;0;0;33	8;32	7;34	2;33	8;32	5;34	2;32	7;32	5;32	6;32	6;32	8;32	6;32;32	8;32	7;32	1;32	8;32	7;32	7;32	7;32	5;32	6;32	6;32	5;32	4;32	4;32	4;32	3;33	1;33;32	6;30	7;33	6;32	6;31	4;33	7;31	5;31	4;30	7;31	5;30	4;30	6;30	4;30	5;31	5;30	4;31	1;31	6;31	2;31	1;31;31	2;30
00001DO00167A0;63;164;30;60;healthy7;96%;120/70;85;0; -\-;F;0;0;0;30	9;30	9;32	4;32	5;32	7;32	7;31	1;31	1;31	7;31	4;32;31	8;31	7;31	8;31	5;31	2;31	1;31	1;31	6;31	6;32	1;32	1;31	5;31	2;30	8;31	8;30	7;30	7;31	8;31	7;28	8;28	8;31;31;31	6;31	6;29	7;29	7;30	5;30	4;30	6;30	5;30;29	9;29	9;29	9;29	6;29	7;29	7;29	6;30;30	1;29	6;29	5;29;29
00001DO00168A0;65;165;30;35;healthy7;98%;110/70;70;0; -\-;F;0;0;0;33	1;33	3;32	6;33	1;32	9;32	6;33	1;32	8;33	2;33	1;33;33	2;32	3;33;33;32	4;34	5;33;33	8;34;33	5;33	9;33	3;33	6;32	7;33	2;32	6;32	8;33	8;33	9;32	7;32	5;31	9;32	7;31	9;31	9;32	5;31	9;32	6;32	6;32	2;32	6;31	8;32	3;31	9;31	8;32	9;31	9;33	1;33	1;32	8;33	1;32	2;32	8;32;32
00001DO00169A0;53;163;30;30;healthy7;97%;120/75;75;0; -\-;F;0;0;0;33	8;35	5;32	9;33	9;34	5;32	8;33	8;34	6;33	9;33	8;33	3;33	5;33	9;33	1;33	6;33	9;34	6;33	6;34	3;34	2;34	2;34	5;34	3;34	3;34	7;34	2;34	7;34	7;35	7;35	8;33	1;35	3;31	8;33	3;32	5;32;32	6;32	9;33;32	9;32	3;33	4;32	7;32	8;31	9;32	9;33	7;32	5;33	8;33	8;34;33	9;33
00001DO00170A0;115;183;30;30;healthy7;97%;110/80;77;0; -\-;M;0;0;0;33	4;33	4;34;34	1;33	4;33	4;34;34;33	1;33;33	6;33	5;33	2;33	4;33	3;33	2;33	1;33	2;33	8;33	7;33	8;33	8;32	7;32	7;33;32	7;33;33	1;33	9;33	8;32	1;32;33	1;33	1;33;33;33;33;32	4;32	4;33	1;33;32	5;32	5;32	7;32	6;32	4;32	4;32	9;32	9;32	8;32	8;31	6;31	6;32	4;31	9;32	3;32	4;32	6;32	8
00001DO00171A0;63;157;30;40;healthy7;96%;110/90;80;0; -\-;F;0;0;0;34	9;34	1;34	4;34	8;34	1;34	3;33	8;34	2;33	6;33	8;33	5;33	6;33	7;33	3;33	4;33	6;33	9;33	4;33	6;33	9;33	4;33	6;33	5;33	4;33	1;33;33	4;33	3;34	5;34	5;34	6;33;34	1;34	6;33	5;34	1;33	1;33	5;33;33	1;32	6;33;32	8;32	6;32	5;32	8;33	3;32	5;32	6;33	3;32	7;32	6;32	7;32
00001DO00172A0;59;160;30;45;healthy7;98%;120/90;72;0; -\-;F;0;0;0;34	8;34	9;34	9;35	1;35	3;35	3;35;35	1;34	7;34	7;34	8;34	8;34;34	1;34	7;34	8;34	7;34	4;34	6;34	6;34	5;34	7;34	1;34;34	2;34	1;34	2;34	1;35	1;35;34	3;34	3;35	5;35	5;35	4;35	4;35	1;35	1;34	5;34	5;35	3;35	3;34;34;35	1;34	9;35;34	9;34	3;34	3;34	5;34	5;33	7;33	7;33	6;33	9;33
00001DO00173A0;71;158;30;65;healthy7;97%;120/78;78;0; -\-;F;0;0;0;32	5;32	7;33	6;33	6;32	7;32	7;32	8;32	8;32;31	8;33	2;33	1;31	9;32;32	6;32	6;32	6;32	6;32	6;32	4;32	6;32	5;32	4;32	4;32	7;32	4;32	7;32	7;32	9;33;31	9;30	5;32	7;32	7;31	7;31	7;31	5;31	4;31	1;31	1;31	9;31	9;30	7;30	7;31	4;31	4;31	4;31	4;31	9;31	9;31	5;31	4;31
00001DO00174A0;63;163;30;60;healthy7;96%;120/75;80;0; -\-;F;0;0;0;32	1;32	1;33	1;33;32	7;33;31	7;32	9;32	2;31	9;32	4;32	6;32	1;32	4;32	2;32	1;32	3;32	1;32	7;32	1;32	2;32	7;32	4;32	4;32	2;32	4;32;32	3;32	2;32	2;30	6;30	4;31	6;29	8;32;31	7;30	9;32;31	6;30	9;31	2;31	6;30	7;31	2;30	9;30	7;30	5;31;31	3;30	6;31	3;31	4;31;31	2;31	2;31;30	8;31
00001DO00175A0;65;165;30;35;healthy7;97%;110/65;71;0; -\-;F;0;0;0;0;0;33	8;0;34;33	9;33;33;33	4;33	4;33	6;33	8;33	1;33	1;33	6;34;34;34	1;33	9;33	7;33	8;33	8;33	7;33	7;33	8;33	8;33	1;33	2;0;0;0;0;33	9;0;34;34;33	4;33	4;33	5;33	5;33	5;33	5;33	1;33	1;33	3;33	3;34	1;34	1;33	8;33	7;33	9;33	9;33	8;33	7;33	8;33	8;33	3;33	3;0;0
00001DO00176A0;53;163;30;30;healthy7;96%;120/80;72;0; -\-;F;0;0;0;34	3;34	4;32	8;33;33	5;33	5;33	2;33;34	2;34	6;33	1;33	2;33;33;33	1;33	3;33	4;33	4;33	6;33	8;33	6;33	6;33	5;33	8;33	7;33	5;33	6;33	6;35	1;34	9;34	9;35	2;32	4;32	2;33	6;33	3;33	5;33	1;33	3;32	2;33	4;33	2;33	5;33	4;33	1;33;33	1;33;33	3;33	3;33	5;33	4;33	6;33	6;33	6;33
00001DO00177A0;115;183;30;30;healthy7;97%;115/80;75;0; -\-;M;0;0;0;33	7;34;33	9;34;33	2;33	2;34	2;34	3;32	9;32	9;33	8;33	7;33	3;33	3;33	2;33	1;32	9;32	9;34	1;34	1;34	2;34	3;33	1;33	1;33	2;33	1;33;32	9;33	6;33	8;33	1;33	1;33	4;33	4;32	8;32	8;33	3;33	3;32	3;32	3;33	2;33	1;32	9;32	9;32	7;32	7;32	3;32	3;33	2;33	2;33	4;33	4;32
00001DO00178A0;63;157;30;40;healthy7;98%;120/90;78;0; -\-;F;0;0;0;33	5;33	4;34;33	9;33	8;33	8;33	8;33	8;33	4;33	4;33	6;33	6;33	3;33	5;33	5;33	5;33	1;33	1;33	4;33	4;33	3;33	4;33	3;33	4;33	8;33	9;32	9;32	8;34	3;34;32	7;32	7;33	6;33	6;33	4;33	4;33	2;33	1;32	6;32	6;32	9;32	9;32	3;32	3;32	5;32	6;32	3;32	3;33;33;32	5;32	4;32	6;32
00001DO00179A0;59;160;30;45;healthy7;98%;120/80;70;0; -\-;F;0;0;0;34	9;34	3;34	7;34	8;34	7;34	6;34	7;34	6;34	3;34	7;34	3;34	3;34	5;34	3;34	6;34	5;33	8;34	5;33	9;33	9;33	8;33	7;34;34	1;33	8;33	4;33	2;34;34	4;34	4;34	3;33	6;33	8;34	4;33	9;33	9;34	1;34;33	6;34	2;33	8;33	6;34	4;33	8;33	8;34	4;33	2;33	9;33	4;33	2;33	3;33	4;33
00001DO00180A0;71;158;30;65;healthy7;98%;120/80;75;0; -\-;F;0;0;0;32	5;32	9;33;32	5;32	4;33	1;32	7;32	3;32	2;32	7;33;32	2;31	9;32	9;32	4;31	9;32	8;32	2;32	7;32	8;32	8;32	9;32	6;32	7;32	5;32	7;32	9;32	7;33;33;31	2;31	1;31	8;31	3;31;31	8;31	3;31;30	6;31	3;31	2;30	5;30	6;31	2;30	9;30	7;31	8;30	9;31	9;31	8;32	1;32	1;31	6;31	6;31	8;31
00001DO00181A0;63;164;30;60;healthy7;97%;120/79;80;0; -\-;F;0;0;0;32	1;31	8;32	5;32	4;32	9;32	8;31	9;32	1;32	2;32	2;32	2;32	3;32	8;32	9;31	9;32	2;32	2;32	1;32	7;32	9;32	8;32	6;32	6;32	6;32	8;32	8;32;32	3;32	3;32	1;30	4;30	4;31	6;31	5;32;32;30	9;30	8;31	3;31	2;30	8;30	9;31	5;31	5;30	6;30	7;31	1;31;31	3;31	2;31	9;31	9;31	5;31
00001DO00182A0;65;165;30;35;healthy7;96%;120/85;70;0; -\-;F;0;0;0;33	3;34;33	4;33	1;33	3;33	3;33	7;32	9;33	7;33	5;33	8;33	7;32	9;33	8;33	7;32	9;33	7;33	7;33	7;33	8;33	6;33	7;33	6;33	7;32	8;33	7;33	1;33;33	9;33	8;32	8;34;33	1;32	9;32	9;33	1;33	1;32	9;33	2;33	1;33	7;33	3;33	2;33	7;33	6;33	3;33	5;33	6;33	5;33	6;33	6;33	5;33
00001DO00183A0;53;163;30;30;healthy7;97%;115/80;70;0; -\-;F;0;0;0;33	4;33	4;33	5;33	8;33	1;33	1;33;33	1;33	5;34	1;33	2;33	4;32	7;32	9;32	9;32	7;33	1;32	6;33	5;33	2;33	3;33	7;33	4;33	3;32	7;32	8;32	9;32	9;34	2;34	2;33	1;33;33	5;32	8;33	8;33	7;33	3;33	2;33;32	6;33	2;33	1;33;32	9;32	7;32	7;32	8;32	7;33	2;32	8;32	8;33	3;32	4;32
00001DO00184A0;115;183;30;30;healthy7;98%;120/80;75;0; -\-;M;0;0;0;33	3;33	3;33	9;33	9;33	4;33	3;33	6;33	7;32	8;32	7;33	2;33;32	9;32	9;32	9;32	6;32	8;32	9;34	3;34	2;34	4;34	4;33	2;33	1;33	4;33	3;33	2;33	2;33	8;33	6;32	9;32	9;33;32	9;33;32	9;32	6;32	6;32	3;32	3;32	7;32	7;32	1;32;32	3;32	2;32	1;32	2;33	6;33	5;33	8;33	8;32	6;32
00001DO00185A0;63;157;30;40;healthy7;96%;120/75;80;0; -\-;F;0;0;0;33	7;33	7;34	1;34	1;33	8;33	9;33	4;33	4;33	6;33	7;33	2;33	3;33	3;33	4;33	3;33	4;33	3;33	3;33	5;33	6;33	4;33	4;33	5;33	6;33	5;33	7;32	8;32	6;34;33	8;32	9;32	8;33	8;33	8;33	5;33	5;32	8;32	7;32	9;32	9;32	9;32	9;32	5;32	5;32	4;32	4;32	5;32	5;32	6;32	5;32
00001DO00186A0;59;160;30;45;healthy7;97%;120/70;75;0; -\-;F;0;0;0;33	8;33	6;34	6;34	7;34	5;34	4;34	2;34	2;34	3;34	2;34;34	1;33	5;33	6;34;33	8;34;33	9;33	3;33	2;33	1;33	2;33	5;33	4;33	3;33	6;33	8;33	9;34	5;34	1;33	1;33	1;34	6;34	5;34	2;34;33	9;33	8;33	7;33	7;34	3;34	2;33	3;33	3;33	9;33	9;34	1;34	1;33	1;33	1;33	3;33	2;33	3;33
00001DO00187A0;60;176;30;30;healthy12;97%;120/80;75;0; -/-;M;0;0;0;32	9;32	9;33	1;33;33	7;33	6;32	4;32	3;33	3;33	3;33	5;33	5;34;34;32	7;32	6;33;33	1;32	8;32	7;32	9;33;32	7;32	9;32	2;32	5;32	7;32	4;33;33	2;32	6;32	6;32	9;32	9;33	5;33	5;32	3;32	3;33	1;33	1;33	4;33	4;34	1;34;32	7;32	7;32	9;32	9;32	4;32	3;32	6;32	6;31	9;31	8;32	2;30	8;31
00001DO00188A0;72;165;30;45;healthy12;96%;110/70;85;0; -/-;M;0;0;0;32	1;31	7;33	8;33	7;33	5;33	5;32	7;32	7;33	3;33	3;33;33;32	8;32	8;32	5;32	5;33;32	9;33	5;33	6;33	6;33	6;33	1;33;32	6;33	5;33	5;33	2;33	5;33	4;32	5;32	5;34	5;34	5;34	1;34	1;33;32	9;33	4;33	4;33	8;33	6;33	5;33	5;32	9;32	9;33	6;33	5;33	5;33	5;33	6;33	6;33	4;33	4;32
00001DO00189A0;83;180;30;70;healthy12;98%;120/75;80;0;-/-;M;0;0;0;33	7;33	8;33	8;33	9;33	4;33	4;32	9;33;32	9;33	1;33	2;33	3;33	4;33	5;33	2;33	2;33	1;33	1;33	8;34;33	7;33	9;32	8;32	7;32	5;32	5;32	5;33;34;34	2;33	6;33	5;33	7;33	7;33	4;33	4;32	8;32	8;33;33;33	5;33	5;34	1;34	1;33	6;33	5;33	8;33	8;33	9;33	8;33	8;33	7;32	8;32	7;32	3;32
00001DO00190A0;92;170;30;55;healthy12;97%;110/75;80;0; -/-;M;0;0;0;32	3;32	3;33	3;33	3;33;33	1;32	4;32	4;32	2;32;32	7;32	8;32	8;32	8;32	3;32	4;32	3;32	3;33	1;33	1;31	8;31	8;32	9;32	9;31	7;32	8;32	1;31	9;33	2;33;32	5;32	5;32	7;32	6;32	8;32	8;32;32;31	8;31	9;32	6;32	6;33	3;33	3;32	2;32	2;32	3;32	3;33	6;33	6;31	8;31	9;32	9;32	9;31
00001DO00191A0;116;170;30;60;healthy12;97%;110/70;75;0; -/-;F;0;0;0;32	2;32;32	9;31	6;31	3;32	9;32	3;31	1;31	4;32	3;32	1;31	4;30	1;32	2;31	9;30	1;32	1;31	6;33	7;32	1;32	4;33	7;32	7;32	4;31	3;31	2;32;31	9;32	7;32	3;31	5;31	4;32	4;31;30	4;32	5;31;30	4;30	3;31	1;31	4;30	4;29	6;31	4;30	8;29	7;30	8;31	1;33	1;30	8;31	1;33	1;30	9;31
00001DO00192A0;58;158;30;45;healthy12;98%;110/65;70;0; -/-;F;0;0;0;34	1;34	5;33	9;34	2;34	2;33	9;33	5;34	3;33	5;33	7;34;33	5;33	5;34;33	7;33	4;33	8;33	8;33	6;34	1;34	3;35	1;34;33	8;33	9;33	7;34;33	8;33	5;33	7;33	9;34	6;34	3;33	9;34	2;34	3;33	6;34	2;33	2;33	6;34;33	2;33	3;34	1;33	8;33	3;34	1;33	8;33	8;34	1;34	5;33	7;34	2;33	9;34;33
00001DO00193A0;72;178;30;35;healthy12;96%;120/90;70;0; -/-;F;0;0;0;33	1;33	4;34	1;34	1;33	6;33	4;33	4;33	4;33	1;33	2;33	8;33	9;32	9;32	8;33	4;33	4;33	2;33	2;33	6;33	6;34	2;34	2;33	3;33	5;34	1;34	1;33;33;33	6;33	7;33;32	9;34;33	9;34	1;34;33	6;33	6;33	8;33	8;33	3;33	3;33	6;33	6;33	6;33	6;33	8;33	8;33	7;33	7;34	7;34	8;33	7;33	7;34
00001DO00194A0;70;163;30;35;healthy12;96%;120/85;78;0; -/-;F;0;0;0;34	4;33	1;34;34	3;33	8;34;33	1;33	7;33	4;33	1;34	1;33	5;33;34;33;33;33	9;33;33	8;33	7;33	9;33	8;33	8;33	8;33	4;33	6;32	9;33	4;32	8;33;35	1;33	4;34	8;35	1;34;34	8;33	2;34;33	5;33	3;34	1;33	6;33	1;34	1;33;33	1;34;33;34;34;33	8;34;34;33	7;33	8;33	9;33;33	8;33	2;33	1
00001DO00195A0;90;168;30;45;healthy12;97%;120/80;74;0; -/-;M;0;0;0;32	2;32	2;32	5;32	7;31	9;31	8;32;32;31	9;31	8;31	9;31	9;31	8;31	9;32;32;31	6;31	4;33	1;33	1;32	1;32	1;32	3;32	4;32	3;32	1;32;32	3;33	1;33	1;32	5;32	5;32	3;32	3;31	8;31	8;31	3;31	2;31	8;31	8;31	3;31	3;31	1;31	2;31	7;31	6;31	3;31	3;32	4;32	4;32	1;32	1;32	2;32	2;31
00001DO00196A0;86;178;30;30;healthy12;97%;120/70;75;0; -/-;M;0;0;0;33	3;33	4;33	7;33	6;33;33;33	5;33	5;32	8;32	9;33	1;33	1;32	6;32	5;33;33;32	7;32	5;33	8;33	7;33	9;34	1;33	3;33	3;33	2;33	2;32	7;32	9;34	1;34	1;32	8;32	7;33	1;33;33	4;33	4;33	2;33	1;33;33;33	3;33	3;33	1;33	1;33	1;33	1;33	4;33	3;33	8;33	7;33	9;33	9;33	3;33	3;33	3;33	2;32
00001DO00197A0;80;164;30;35;healthy12;96%;120/90;75;0; -/-;F;0;0;0;35	3;35	5;35	2;35	3;34	7;34	6;35	5;35	4;34	6;34	6;34	9;34	9;34	7;34	7;34	7;34	7;34	4;34	4;35;35	2;35;35;34	6;34	6;34	6;34	6;34	5;34	6;34	8;34	9;35	6;35	6;36;36;35	8;35	8;35	6;35	6;35	2;35	1;35	2;35	3;35	2;35	1;35	4;35	3;35	5;35	6;35	3;35	3;35	5;35	5;35	1;35;34	8;34
00001DO00198A0;74;173;30;30;healthy12;98%;120/85;74;0; -/-;F;0;0;0;34	9;34	5;33	4;34	5;33	3;33	3;33	3;33	2;33	8;33	3;33	2;33	8;33	4;33	2;33;33	4;34	1;33;34	3;34	2;34	1;34	3;34	4;34	2;34	2;34;34	7;34	6;34	4;34	5;34	8;35;33	6;34	8;33	2;33	6;33	7;33	2;33	7;33	6;33	5;33	7;33	5;33	5;33	7;33	5;34	6;33	7;34	9;34	6;34	8;34	9;34	8;34
00001DO00199A0;87;160;25;45;healthy11;97%;120/80;78;0; -\-;M;0;0;0;33	7;33	2;33	5;33	8;33;33	6;32	9;32	9;33	3;32	9;33	5;33	3;33;33	6;33	3;33	1;33	7;33	2;33	8;33	8;33	7;33	5;33	7;34;33	6;34	3;33	9;34;34	1;33	7;33	8;33	6;33	9;33	8;32	1;33	9;32	5;32	2;33	2;32	5;34	1;33	2;32	9;34	1;33	5;32	9;33	5;33	5;34;33	6;34	2;33	6;34	3;34	2;33
00001DO00200A0;65;165;25;55;healthy11;98%;120/60;85;0; -\-;F;0;0;0;34	1;34;33	8;34;33	6;33	8;33;33	6;34	2;33;33	2;34	1;33	4;33	3;33	4;33	5;34;33	5;33	9;33	9;34	6;33	9;34	1;34	3;33	4;33	2;34	3;34;33	6;33	6;34	3;34;34	3;34	3;34	2;34	3;33	4;34	2;34	2;33	5;33	4;34	2;33	4;33	5;33	8;33	4;34	1;33	8;34	3;34	1;34;34	2;34	3;34	1;33	3;33	1;34	2;34
00001DO00201A0;55;157;25;35;healthy11;96%;110/70;80;0; -\-;F;0;0;0;33	9;34;33	8;33	9;32	1;32	2;33	5;33	6;32	4;32	3;33	6;33	7;31	9;32;32	8;32	6;31	9;31	9;33	6;33	6;33	9;34;33	8;33	8;34	7;34	7;33	2;33	3;33	8;33	8;33	9;33	9;33	9;33	9;31;31;33	1;33	2;32	3;32	3;33	1;33;30	9;30	9;32	4;32	4;31	7;31	7;33	5;33	5;34;34;33	9;33	9;33	3;33	3;33	1;33
00001DO00202A0;62;165;30;35;healthy11;97%;120/80;78;0; -\-;F;0;0;0;34;34;34	9;33	9;33	1;34	4;33	8;32	8;32	8;33	8;32	9;32	7;33	5;32	7;33	2;33	1;33	5;33	3;34	2;33	5;33	6;33	9;34	1;33	6;33	4;33	8;33	9;33	4;34	2;33	8;34	7;34	7;35	8;34	7;33	8;35	9;35	1;33	8;33	7;35	1;33	6;33	7;34;33	7;34	5;34;34;34	5;35;34;34	6;35	1;35	1;34	6;34	6;35	1;34
00001DO00203A0;83;178;30;40;healthy11;97%;120/60;75;0; -\-;M;0;0;0;32	7;32	7;33	1;33	2;33	6;33	8;33;33	1;33	4;33	5;32	3;32	4;32	6;32	9;32	9;33;33	2;33	3;33	5;33	7;33	4;33	5;33	1;33	3;33	2;33	2;32	3;32	4;34;33	6;33	8;33	8;33	7;33	7;34	1;34;33	5;33	5;33	8;33	7;33	2;33	2;33	4;33	4;33	6;33	5;34	3;34	3;34;34	1;34	3;34	3;33	8;33	7;34
00001DO00204A0;84;178;30;50;healthy11;97%;120/80;70;0; -\-;M;0;0;0;32;32	1;33	8;33	8;33	6;33	8;33	4;33	5;32	9;33	2;33	2;33	4;32	8;33	1;32	7;32	7;32	6;32	6;32	5;32	7;32	7;33;32	3;32	3;32	2;32	1;32	1;32	4;33;32	5;32	5;32	5;34	5;34	5;34	5;34	5;33	6;33	6;33	2;33	2;34	1;34;33	6;33	6;33	5;33	5;33	5;33	5;32	9;32	8;33	1;33;32	9;32	8;32
00001DO00205A0;56;150;30;50;healthy11;97%;110/70;65;0; -\-;F;0;0;0;33	1;33	4;32	5;32	4;32;32;32	5;32	5;32	3;32	3;31	8;31	8;32;32	2;31	9;32	2;31	9;32;32	3;32	5;32	2;32	4;32	4;32	4;32	2;32	4;32	1;32;32	2;32	3;34	1;34;33	7;33	6;32	9;32	9;33	8;33	8;33	2;33	1;32	9;32	9;32	6;32	7;32	9;32	9;32	8;32	8;33	1;33	1;33;33;33	2;33	2;33;33;32	8;32	8;32	6;32
00001DO00206A0;75;175;30;25;healthy11;96%;120/60;69;0; -\-;M;0;0;0;34	3;34	5;33	5;33	5;33	1;33	1;32	8;33;33;33	2;33;32	7;32	6;32	8;32	7;32	9;32	7;32	8;33	2;33	1;33	7;33	7;33	6;33	6;33	8;33	9;33	4;33	5;34	4;33	9;34	9;34	8;34	2;34	2;33	9;33	8;33	1;33	1;33	6;33	5;33	8;33	7;32	4;32	5;33;32	9;32	8;32	8;33	6;33	5;34	3;34	3;34	1;34
00001DO00207A0;77;170;30;40;healthy11;97%;120/80;70;0; -\-;M;0;0;0;32	3;32	5;32	5;32	5;32	4;32	5;32	6;32	9;32	5;32	7;32	4;32	5;32	1;32	2;31	9;31	8;31	8;31	9;32	1;32	1;32	8;32	9;32	5;32	7;32	7;33;31	6;31	8;32	8;32	8;32	2;32	3;33;33;32	8;32	7;32	6;32	5;33	1;33;32	9;32	8;32	7;32	7;32	2;32	1;32	4;32	3;32	3;32	4;33	2;33	2;32	4;32
00001DO00208A0;79;179;30;35;healthy11;97%;110/70;70;0; -\-;M;0;0;0;31	8;31	8;32	6;32	6;32	3;32	5;31	9;32;32	4;32	5;31	3;31	7;31	7;31	7;31	7;32;31	8;31	9;32	2;32	3;32	4;32	5;30	9;30	8;31	5;31	6;30	2;30	1;33	1;32	9;31	8;31	7;32	3;32	3;32	5;32	5;31	3;31	2;32	5;32	5;31	7;31	6;32	3;32	2;31	7;31	7;32	1;32	1;31	7;31	7;32	1;32
00001DO00209A0;94;181;30;30;healthy11;97%;120/80;75;0; -\-;M;0;0;0;32	7;32	9;32	9;32	9;32	9;32	8;32	3;32	3;32	7;32	6;32	4;32	4;32	7;32	9;32	6;32	6;32	4;32	5;33	7;33	4;33	2;33	5;33;33	2;32	6;32	9;32	5;32	4;34;34	2;32	7;32	8;32	6;32	5;32	5;32	5;31	9;31	9;32	2;32	1;32	6;32	5;32	9;32	8;32	2;32	2;32	6;32	6;33	4;33	3;32	8;32
00001DO00210A0;86;168;25;50;healthy3;97%;120/80;76;0; -\-;F;0;0;0;33	7;33	6;34	6;34	5;34	3;34	2;34	4;34	4;33	9;33	7;34	3;34	3;33	3;33	2;33	6;33	5;33	9;33	9;33	5;33	5;33	1;33	1;33	7;33	8;33;33	5;33	5;33;33;33	1;33	7;33	8;34	7;34	7;34	4;34	4;33	8;33	7;34;33	9;33	9;33	9;33;33;33	1;33	2;33	6;33	6;33	2;33	2;32	8;32	8;33	2;33	2;32	6;33
00001DO00211A0;71;164;25;55;healthy3;98%;110/70;78;0; -\-;F;0;0;0;34	6;33	8;33	8;34	6;34;33	9;33	4;33	9;32	9;33	4;32	7;33;32	7;32	8;32	5;32	7;34	1;32	6;34	4;34	1;33	2;34	3;33	1;33	2;31	7;32	8;32	9;32	6;33;34	2;34	8;33	7;34	4;34	7;33	7;34	4;33	3;33	7;32	7;33	3;32	9;32	7;32	6;32	9;32	9;32	6;33	9;32	9;34	5;34;33	2;34	5;33	2;33
00001DO00212A0;68;170;25;35;healthy3;97%;120/70;75;0; -\-;F;0;0;0;34	8;35	1;34	7;34	7;34	4;34	5;34	5;34	5;33	8;33	8;34	6;34	5;33	5;33	4;34	6;34	7;33	6;33	7;34	6;34	6;34	7;34	8;34	2;34	2;34	1;34	2;34;34	1;35	3;34	9;35	1;35	1;34	9;34	9;34	9;34	9;34	7;34	7;34	8;34	8;34	8;34	7;34	1;34	1;34	8;34	8;34	4;34	3;34	8;34	8;35
00001DO00228A0;103;186;28;55;16-treatment;91%;120/80;75;0	4; +/+;M;1;1;0;31	5;31	9;31	8;31	8;31	7;31	8;31	8;31	6;31	5;30	9;32	3;31	7;31	6;31	3;32	6;32	6;31	4;32	6;32	5;32;32;31	7;31	6;30	7;31	8;31	5;31	7;31	7;32	1;32	3;32;32	4;32	9;32	8;32	3;32	3;32	5;32	5;31	9;31	9;32	7;32	7;32	5;32	6;33	6;33	7;32	1;33	6;33;32	1;32	8;32	1;32
00001DO00229A0;90;158;28;55;16-treatment;92%;110/70;74;0	6; +/+;F;1;1;0;31	5;32	5;30	4;31	1;30	4;31	6;30	8;30	4;31;31	6;30	6;33	1;30	6;30	5;30	9;29	9;30	6;30	7;30	9;30	7;30;30	6;33	2;30	8;31	6;31	2;30	1;29	3;30	3;30	4;32	4;32;31	6;32	6;31	2;32	7;31	5;31	4;31	3;31	4;31	5;32;31	6;31	5;31	6;31;31	1;31	1;32;30	8;30	8;31	2;32	8;31	2;33;32
00001DO00230A0;50;160;30;50;16-treatment;90%;125/90;80;0	4; +/+;M;1;1;0;33	8;34;34	1;34	2;33	4;33	4;34;34;33	2;33;33	8;33	8;33	5;33	6;33	7;33	5;32	6;32	7;33	6;33	6;33	8;33	7;33	9;33	9;33	6;33	6;33	7;33	7;34	2;34	3;33	6;33	6;34	5;34	5;33	6;33	6;33	9;33	8;33	4;33	4;34;34;34	1;34	1;34;33	9;32	8;32	8;33	8;33	8;33	9;33	9;34	2;34	2;33	7;33
00001DO00231A0;83;158;30;50;16-treatment;90%;120/70;81;0	5; +/+;M;1;1;0;31	9;32;33	8;33	8;32	8;32	7;32	9;32	9;32	2;32	1;32	1;32;31	6;31	5;31	7;31	5;31	5;31	4;31	9;32;32	2;32	2;31	3;31	3;31	6;31	5;30	8;30	8;31	8;31	8;31	2;31	1;32	8;32	8;33	3;33	2;32	5;32	5;32	3;32	3;31	9;31	9;31	4;31	3;31	3;31	4;31	1;31	1;31	8;31	8;31	9;31
00001DO00232A0;103;186;28;55;16-treatment;90%;110/80;76;0	4; +/+;M;1;1;0;33	6;33	5;35	3;36	8;34	6;35	3;35;34	8;34	6;35	2;34	3;34	6;34	6;34	2;34	9;34	6;34	3;35;34	4;34	2;33	1;34	3;34	1;33	2;34	3;33	4;33	8;34	5;33	8;34;32	9;32	8;34	5;33	7;33	5;34	6;34	3;33	5;34	2;34	4;33	9;34	2;33	7;34;33	3;33	8;32	9;33	4;32	9;32	9;32	6;33;33	3;32
00001DO00233A0;90;158;28;55;16-treatment;91%;120/70;75;0	6; +/+;F;1;1;0;39;38	8;37	8;39;38;37	9;45	1;38	2;38	9;37	2;65	5;39	1;37	9;37	9;38;38;38;38;38;38;38	1;38	1;38	1;37	4;37	6;38	4;38	3;38	1;38	8;38	6;36	1;36	1;33	4;36	2;33	4;33	5;36	4;35	1;36;36	1;36	3;36	2;36	6;36;36	8;36	8;36	9;36	9;36	9;36	9;35	1;34	9;36;35	8;36;36;36	1;35	8;35	9;36
00001DO00234A0;50;160;28;50;16-treatment;90%;120/90;78;0	4; +/+;M;1;1;0;36	6;37;36	3;36	3;37	6;37	6;36	3;36	4;37	1;37	2;35	4;35	3;36	8;36	8;36;36;36	1;36;35	9;35	7;35	3;35	3;35	6;35	8;35	9;35	4;38	6;35	9;35	9;35	9;34	8;33	7;34	6;34	5;34	5;34	4;33	8;33	6;34	1;34	1;33	7;33	6;32	8;32	7;34	2;34	1;33	2;33	1;33	7;33;33	3;33	2;33	6;33
00001DO00235A0;83;158;30;50;16-treatment;90%;120/80;79;0	5; +/+;M;1;1;0;33	6;33	5;34	5;34	8;34	9;34	4;34	5;35;34	6;34	6;33	8;34	6;34	7;34;34	5;34	7;34	3;34	5;33	3;34	3;32	6;34	3;33	9;33	7;32	7;33	5;34	4;33	1;34;34;32	7;32	7;33	1;34;32	4;33	1;33	3;32	5;32	9;33	3;32	5;33;32	9;32	5;33	3;33	1;33;33	3;32	1;33	1;31	5;32	9;31	2;32	7;31	7;32
[truncated: 11 more columns]
